# Supplementary material for: Quantitative whole-body muscle MRI in idiopathic inflammatory myopathies including polymyositis with mitochondrial pathology: indications for a disease spectrum
Source: J Neurol. 2024 Mar 5;271(6):3186–202. doi: 10.1007/s00415-024-12191-w (PMC11136737; doi:10.1007/s00415-024-12191-w)
Supplement: Supplementary file 4 — Supplementary file4 (XLSX 12 KB) [file 415_2024_12191_MOESM4_ESM.xlsx]

## Sheet: Tabelle1
Suppl. Tab. 1:
Regions of interest (ROI) definitions
	Slice thickness was 8 mm.
Muscle			Abbreviations
GM			GM Gluteus medius
Proximal	n.d.		SAC Sacrospinalis
Mid	Identification of the spina iliaca anterior superior. Define ROI in this slice.		RF Rectus femoris
distal	n.d.		VL Vastus lateralis
			VI Vastus intermedius
SAC			VM Vastus medialis
Proximal	n.d.		SAR Sartorius
Mid	Identification of the ilium. Proceed cranially to the last slice where the iliac crest is visible. After proceeding 3 to 8 slices cranially, the image with as little fat as possible is chosen. Define ROI in this image.		GR Gracilis
Distal	n.d.		BFLH Biceps femoris long head
			GMH Gastrocnemius medial head
RF			FHL Flexor hallucis longus
Proximal	Identification of the trochanter minor. Proceed distally to the last slice where trochanter minor is visible as a continuous structure. Define ROI in the second slice cranially of that position.		n.d. not done
Mid	Median slice from proximal to distal measurement point.
Distal	Identification of the patella. Proceed proximally until rectus femoris is identified. Define ROI 5 slices cranially of that point.
VL
Proximal	Identification of the trochanter minor. Proceed distally to the last slice where trochanter minor is visible as a continuous structure. Define ROI 3 slices caudally of that point.
Mid	Median slice from proximal to distal measurement point.
Distal	Identification of the patella. Proceed cranially to the slice where vastus lateralis is in complete contact with the fascia between vastus lateralis and vastus medialis. Define ROI in the first slice cranially of that point.
VI
Proximal	Identification of the trochanter minor. Proceed distally until the trochanter minor is visible for the last time as a continous structure. Define ROI 3 slices caudally of that point.
Mid	Median slice from proximal to distal measurement point.
Distal	Identification of the patella. Proceed cranially until the base of the patella is no longer identifiable. Define ROI 3 slices cranially of that point.
VM
Proximal	Identification of the proximal measurement point of vastus intermedius/lateralis. Proceed 1 to 4 slices caudally and create ROI in the first slice where the proximal part of vastus medialis is clearly visible.
Mid	Median slice from proximal to distal measurement point.
Distal	Identification of the patella. Proceed cranially until the base of the patella is no longer identifiable. Define ROI 2 slices cranially of that point.
SAR
Proximal	Identification of the trochanter minor. Proceed distally until the trochanter minor is visible for the last time as a continous structure. Define ROI 2 slices cranially of that point.
Mid	Median slice from proximal to distal measurement point.
Distal	Identification of the patella. Proceed cranially until the base of the patella is no longer identifiable. Define ROI 2 slices cranially of that point.
GR
Proximal	Identification of the trochanter minor. Proceed distally until the trochanter minor is visible for the last time as a continous structure. Define ROI 6 slices caudally of that point.
Mid	Median slice from proximal to distal measurement point.
Distal	Identification of the patella. Proceed cranially until the base of the patella is no longer identifiable. Define ROI 8 slices cranially of that point.
BFLH
Proximal	Identification of the trochanter minor. Proceed distally until the trochanter minor is visible for the last time as a continous structure. Define ROI 14 slices caudally of that point.
Mid	Median slice from proximal to distal measurement point.
Distal	Identification of the patella. Proceed cranially until the base of the patella is no longer identifiable. Define ROI 6 slices cranially of that point.
GMH
Proximal	Identification of the femorotibial joint space. Proceed distally until the cartilage of the tibia is not detectable anymore. Define ROI in this image.
Mid	Median slice from proximal to distal measurement point.
Distal	Identification of the distal edge of the tibia. Proceed cranially until the medial head of gastrocnemius is identifiable for the first time. Define ROI 4 slices cranially of that point.
FHL
Proximal	Identification of the distal edge of the tibia. Proceed cranially until the medial head of gastrocnemius muscle is identifiable for the first time. Define ROI 6 slices caudally of that point.
Mid	n.d.
Distal	Identification of the joint space of the upper ankle. Proceed caudally until the cartilage of the talus is no longer visible. Define ROI 2 slices cranially of that point.
Supplement to: "Quantitative whole-body muscle MRI in Idiopathic Inflammatory Myopathies including Polymyositis with mitochondrial pathology - indications for a disease spectum"
Lea-Katharina Zierer, Steffen Naegel, Ilka Schneider, Thomas Kendzierski, Kathleen Kleeberg, Anna Koelsch, Leila Scholle, Christoph Schaefer, Arne Naegel, Stephan Zierz, Markus Otto, Gisela Stoltenburg-Didinger, Torsten Kraya, Dietrich Stoevesandt, Alexander Mensch
Journal of Neurology
Corresponding author: Alexander Mensch, MD, Department of Neurology, University Medicine Halle (Saale), Germany; alexander.mensch@uk-halle.de
