# Supplementary material for: Quantitative whole-body muscle MRI in idiopathic inflammatory myopathies including polymyositis with mitochondrial pathology: indications for a disease spectrum
Source: J Neurol. 2024 Mar 5;271(6):3186–202. doi: 10.1007/s00415-024-12191-w (PMC11136737; doi:10.1007/s00415-024-12191-w)
Supplement: Supplementary file 5 — Supplementary file5 (XLSX 13 KB) [file 415_2024_12191_MOESM5_ESM.xlsx]

## Sheet: Tabelle1
Suppl. Tab. 2:
Summary of semi-quantitative evaluation
fraction of affected muscles (Fischer grade ≥ 2) per patient (percent)
	sIBM	PM-Mito	PM/ASyS/OLM	IMNM	C
average	35.7257	9.77444	14.8325	21.6374	1.57895
minumum	14.0351	1.75439	0	1.75439	0
maximum	52.6316	24.5614	35.0877	66.6667	5.26316
median	36.8421	7.01754	17.5439	10.5263	1.75439
mean Fischer grade per patient
	sIBM	PM-Mito	PM/ASyS/OLM	IMNM	C
average	1.12333	0.263471	0.452951	0.598684	0.0552788
minumum	0.350877	0.0350877	0.0350877	0.0526316	0.0175439
maximum	2.04082	0.596491	1.03509	1.94737	0.175439
median	1.01754	0.192982	0.473684	0.274749	0.0438596
Supplement to: "Quantitative whole-body muscle MRI in Idiopathic Inflammatory Myopathies including Polymyositis with mitochondrial pathology - indications for a disease spectum"
Lea-Katharina Zierer, Steffen Naegel, Ilka Schneider, Thomas Kendzierski, Kathleen Kleeberg, Anna Koelsch, Leila Scholle, Christoph Schaefer, Arne Naegel, Stephan Zierz, Markus Otto, Gisela Stoltenburg-Didinger, Torsten Kraya, Dietrich Stoevesandt, Alexander Mensch
Journal of Neurology
Corresponding author: Alexander Mensch, MD, Department of Neurology, University Medicine Halle (Saale), Germany; alexander.mensch@uk-halle.de
