# Supplementary material for: Quantitative whole-body muscle MRI in idiopathic inflammatory myopathies including polymyositis with mitochondrial pathology: indications for a disease spectrum
Source: J Neurol. 2024 Mar 5;271(6):3186–202. doi: 10.1007/s00415-024-12191-w (PMC11136737; doi:10.1007/s00415-024-12191-w)
Supplement: Supplementary file 6 — Supplementary file6 (XLSX 43 KB) [file 415_2024_12191_MOESM6_ESM.xlsx]

## Sheet: Tabelle1
Suppl. Tab. 3:
Individual patient's Fischer-Grade
				Individual muscles
IIM-subgroup	BMI	Dis. Dur. (mo)		Masseter	Sternocleidomast.	Trapezius	Spl. cap. et cerv.	Semisp. cap. et cerv.	Levator scap.		Deltoideus	Pectoralis maj.	Pectoralis min.	Supraspinatus	Infraspinatus	Subscapularis	Teres major	Longissimus thor.	Semispinalis	Spinalis thor.	Rhomboideus maj.	Latissimus dorsi	Serratus ant.	Intercostal		Rectus abd.	Obliquus int.	Obliquus ext.	Transversus	Iliacus	Psoas	Multifidus	Sacrospinalis	Gluteus max.	Gluteus med.	Gluteus min. vent.	Gluteus min. dors.		Add. long.	Add. brev.	Add. magn.	Pecttineus	Tensor fasc. lat.	Rectus fem.	Vastus med.	Vastus intermed.	Vastus lat.	Gracilis	Sartorius
sIBM	24.6	6		0	0	0	0	0	0		0	0	0	0	0	0	0	0	0	0	0	0	0	0		0	0	0	0	0	0	0	0	0	1	2	1		0	0	0	0	0	0	0	2	3	0	0
sIBM	34.7	9		0	0	0	0	0	0		0	0	0	0	0	0	2	0	0	0	0	2	0	0		0	0	2	0	0	0	0	0	0	1	1	0		0	0	3	0	0	0	2	0	0	0	2
sIBM	30.1	24		0	0	0	0	0	0		0	0	0	0	0	0	0	0	0	0	0	2	0	0		4	0	2	0	0	0	0	0	0	1	2	0		2	0	2	0	0	3	1	3	3	3	3
sIBM	23.9	36		0	0	2	0	0	0		0	0	0	0	0	0	2	0	0	0	0	3	0	0		0	0	0	0	0	0	0	0	0	0	1	0		2	0	3	0	0	0	2	3	3	2	4
sIBM	22.4	36		0	0	0	0	2	0		0	0	0	0	0	1	0	0	0	0	0	0	0	0		0	1	2	0	0	0	0	0	0	1	2	1		1	0	1	0	0	2	3	3	4	3	3
sIBM	26	36		0	n.d.	0	0	0	n.d.		0	n.d.	n.d.	0	0	n.d.	2	2	0	0	0	0	n.d.	0		n.d.	2	2	2	n.d.	0	4	4	0	0	4	1		4	2	4	4	4	2	3	4	4	3	3
sIBM	41	48		0	0	0	0	0	0		0	0	0	0	0	2	2	0	0	0	0	2	0	0		3	2	2	0	0	0	0	0	0	1	1	0		2	0	2	0	4	4	4	4	4	3	2
sIBM	23.7	48		0	0	0	0	0	0		0	0	0	0	0	0	0	0	0	0	0	0	0	0		3	0	0	0	0	0	0	0	0	0	4	3		0	0	0	0	2	2	2	2	2	2	2
sIBM	28.4	72		0	0	0	0	0	0		0	0	0	0	0	0	0	0	0	0	0	2	0	0		0	0	2	0	0	0	0	0	0	1	2	1		0	0	0	0	2	0	2	3	3	3	2
sIBM	27.7	84		0	0	0	0	0	0		0	0	0	0	0	3	0	0	0	0	4	0	0	0		3	1	1	1	0	0	4	4	0	2	4	1		4	4	3	3	4	2	4	4	4	4	3
sIBM	25.4	180		0	0	0	0	0	0		0	3	0	0	0	0	0	3	0	0	0	3	0	0		3	0	0	0	0	0	0	0	3	0	4	2		2	0	4	0	4	4	4	4	4	2	3
PM-Mito	24.2	9		0	0	0	0	0	0		0	0	0	0	0	0	0	0	0	0	0	0	0	0		0	0	0	0	0	0	0	0	0	0	2	0		0	0	0	0	0	0	0	0	0	0	0
PM-Mito	30.4	24		0	0	0	0	0	0		0	0	0	0	0	0	0	0	0	0	0	0	0	0		0	0	0	0	0	0	0	0	0	2	2	1		0	0	0	0	0	0	0	0	2	0	0
PM-Mito	17.7	24		n.d.	0	0	0	0	0		0	0	0	0	0	0	0	0	0	0	0	0	0	0		0	0	0	0	0	0	0	0	0	1	3	1		0	0	0	0	0	0	0	0	2	0	0
PM-Mito	23	36		0	0	0	0	0	0		0	0	0	0	0	0	0	0	0	0	0	0	0	0		0	0	0	0	0	0	0	0	0	0	3	0		0	0	2	0	0	0	0	1	3	0	0
PM-Mito	25.9	60		0	0	0	0	0	0		0	0	0	0	0	0	0	0	0	0	0	0	0	0		0	0	0	0	0	0	3	3	0	0	3	0		0	0	0	0	0	0	0	3	3	0	0
PM-Mito	24.5	84		0	0	0	0	0	0		0	0	0	0	0	0	0	0	0	0	0	0	0	0		0	0	0	0	0	0	0	0	0	1	2	0		0	0	2	0	0	0	0	0	0	0	0
PM-Mito	32.8	192		0	0	0	0	0	0		0	0	0	0	0	0	0	0	0	0	0	0	0	0		0	0	0	0	0	0	0	0	0	2	2	3		0	0	3	0	0	0	0	2	2	0	3
PM/ASyS/OLM	34.9	0.3		0	0	0	0	0	0		0	0	0	0	0	0	0	0	0	0	0	0	2	0		0	0	2	0	0	0	1	1	0	1	2	1		0	0	0	0	1	0	0	0	0	1	2
PM/ASyS/OLM	24.9	2		0	0	0	0	0	0		0	0	0	0	3	0	0	0	0	0	0	3	3	0		0	0	2	0	3	0	0	0	0	1	3	3		0	0	0	0	0	0	0	0	0	0	0
PM/ASyS/OLM	27.6	12		0	0	0	0	0	0		3	0	0	0	0	2	2	2	2	2	0	2	2	0		3	0	2	0	0	0	2	2	2	2	3	4		0	0	0	0	0	0	0	4	4	0	0
PM/ASyS/OLM	30.8	24		0	0	0	0	0	0		0	0	0	0	0	0	0	0	0	0	0	0	0	0		0	0	0	0	0	0	0	0	0	0	3	1		0	0	0	0	0	1	0	1	3	0	0
PM/ASyS/OLM	26.2	72		0	0	0	0	0	0		0	0	0	0	0	3	0	4	4	4	0	0	0	2		3	0	3	0	0	0	4	4	4	3	4	2		0	0	3	0	2	0	0	0	0	0	0
PM/ASyS/OLM	25.7	4		0	0	0	0	0	0		0	0	0	0	0	0	0	0	0	0	0	0	0	0		0	0	0	0	0	0	0	0	0	0	2	0		0	0	0	0	0	0	0	0	0	0	0
PM/ASyS/OLM	16.2	4.5		0	0	0	0	0	0		0	0	0	0	0	0	2	0	0	0	0	0	0	0		0	0	0	0	0	0	0	0	0	1	3	1		0	0	2	0	0	0	0	0	0	0	0
PM/ASyS/OLM	23.4	12		0	0	0	0	0	0		0	0	0	0	0	0	0	0	0	0	0	0	0	0		0	0	0	0	0	0	0	0	0	1	1	0		0	0	0	0	0	0	0	0	0	0	0
PM/ASyS/OLM	27.8	24		0	0	0	0	0	0		0	0	0	0	0	0	0	2	0	0	0	2	0	0		0	0	0	0	0	0	3	3	3	2	2	3		0	0	0	0	0	0	0	0	0	0	0
PM/ASyS/OLM	26.2	48		0	0	3	0	0	0		0	3	0	0	0	2	2	0	0	0	3	3	3	0		0	0	0	0	0	2	0	0	0	1	4	0		0	0	2	0	0	0	0	0	0	0	0
PM/ASyS/OLM	30.3	72		0	0	0	0	2	0		2	0	0	0	0	0	2	2	2	2	0	0	0	2		0	0	1	0	0	0	0	0	0	1	1	0		0	0	0	0	2	0	0	2	3	3	0
IMNM	37	2		2	0	3	2	2	0		0	0	0	0	2	2	0	0	0	0	0	2	0	0		3	3	3	2	0	2	3	3	3	2	3	3		0	0	2	0	2	2	2	2	2	1	2
IMNM	30.1	2		0	0	0	0	0	0		0	0	0	0	0	0	0	0	0	0	0	0	0	0		0	0	0	0	0	0	0	0	0	1	4	4		0	0	0	0	0	0	0	0	0	0	0
IMNM	24.7	3		1	0	0	0	0	0		0	0	0	0	0	0	0	0	0	0	0	0	0	0		3	0	0	0	0	0	0	0	0	2	3	2		0	0	0	0	0	0	0	0	0	0	0
IMNM	25.7	8		0	0	0	0	0	0		0	0	0	0	0	0	0	0	2	2	0	0	0	0		0	0	n.d.	0	0	0	0	0	0	2	3	2		0	0	0	0	0	0	0	0	0	0	0
IMNM	22.2	9		0	0	0	0	0	0		0	0	0	0	0	0	0	0	0	0	0	0	0	0		0	0	0	0	0	0	0	0	0	0	2	0		0	0	0	0	0	0	0	0	0	0	0
IMNM	25.3	9		0	0	0	0	0	0		0	0	0	0	0	0	1	0	0	0	0	0	2	0		0	0	2	0	0	0	0	0	0	2	3	3		0	0	0	0	0	0	0	1	1	0	0
IMNM	26.2	12		0	0	0	0	0	0		0	0	0	0	0	0	0	0	0	0	0	0	0	0		0	0	0	0	0	0	0	0	0	1	2	0		0	0	0	0	0	0	0	0	0	0	0
IMNM	29.5	12		0	0	0	0	0	0		n.d.	0	0	0	0	2	0	0	0	0	0	0	0	0		0	0	2	0	0	0	0	0	0	1	2	0		0	0	0	0	0	0	0	0	0	0	0
IMNM	30.1	24		0	0	0	0	0	0		0	0	0	0	0	0	0	0	0	0	0	0	0	0		0	0	0	0	0	0	0	0	0	2	3	3		0	0	0	0	0	0	0	0	0	0	0
IMNM	20.1	60		0	0	0	0	0	0		0	0	0	0	0	0	0	0	2	2	0	0	0	0		0	0	0	0	0	0	3	3	3	0	2	4		0	0	0	0	0	0	0	0	0	0	0
IMNM	28.7	132		0	2	0	2	2	2		0	1	2	0	0	3	2	0	0	0	3	3	2	2		3	3	3	0	4	3	3	3	3	2	3	3		3	3	1	3	2	3	2	2	2	1	2
IMNM	26.4	180		0	0	0	0	0	0		0	3	4	0	0	3	3	3	3	3	3	3	2	2		2	0	0	0	3	3	4	4	4	3	4	4		4	4	4	4	4	2	0	1	1	4	0
Control	28.699	0		0	0	0	0	0	0		0	0	0	0	0	0	0	0	0	0	0	0	0	0		0	0	0	0	0	0	0	0	1	2	3	4		0	0	0	0	0	0	0	0	0	0	0
Control	22.6757	0		0	0	0	0	0	0		0	0	0	0	0	0	0	0	0	0	0	0	0	0		0	0	0	0	0	0	0	0	0	0	2	0		0	0	0	0	0	0	0	0	0	0	0
Control	23.6652	0		0	0	0	0	0	0		0	0	0	0	0	0	0	0	0	0	0	0	0	0		0	0	0	0	0	0	0	0	0	0	2	3		0	0	0	0	0	0	0	0	0	0	0
Control	22.6757	0		0	0	0	0	0	0		0	0	0	0	0	0	0	0	0	0	0	0	0	0		0	0	0	0	0	0	0	0	0	1	2	1		0	0	0	0	0	0	0	0	0	0	0
Control	25.5296	0		0	0	0	0	0	0		0	0	0	0	0	0	0	0	0	0	0	0	0	0		0	0	0	0	0	0	0	0	0	0	2	1		0	0	0	0	0	0	0	0	0	0	0
Control	30.4218	0		0	0	0	0	0	0		0	0	0	0	0	0	0	0	0	0	0	0	0	0		0	1	0	0	0	0	0	0	0	1	3	1		0	0	0	0	0	0	0	0	0	0	0
Control	26.7299	0		0	0	0	0	0	0		0	0	0	0	0	0	0	0	0	0	0	0	0	0		0	0	0	0	0	0	0	0	0	0	3	3		0	0	0	0	0	0	0	0	0	0	0
Control	26.2346	0		0	0	0	0	0	0		0	0	0	0	0	0	0	0	0	0	0	0	0	0		0	0	0	0	0	0	0	0	0	0	3	2		0	0	0	0	0	0	0	0	0	0	0
Control	28.4011	0		0	0	0	0	0	0		0	0	0	0	0	0	0	0	0	0	0	0	0	0		0	0	0	0	0	0	0	0	0	0	1	0		0	0	0	0	0	0	0	0	0	0	0
Control	31.7901	0		0	0	0	0	0	0		n.d.	0	0	0	0	0	0	0	0	0	0	0	0	0		0	0	0	0	0	0	0	0	0	0	1	0		0	0	0	0	0	0	0	0	0	0	0
Control	24.8584	0		0	0	0	0	0	0		0	0	0	0	0	0	0	0	0	0	0	0	0	0		0	0	0	0	0	0	0	0	0	0	1	0		0	0	0	0	0	0	0	0	0	0	0
Control	26.8519	0		0	0	0	0	0	0		0	0	0	0	0	0	0	0	0	0	0	0	0	0		0	0	0	0	0	0	0	0	0	0	2	0		0	0	0	0	0	0	0	0	0	0	0
Control	26.4721	0		0	0	0	0	0	0		0	0	0	0	0	0	0	0	0	0	0	0	0	0		0	0	0	0	0	0	0	0	0	1	3	0		0	0	0	0	0	0	0	0	0	0	0
Control	26.7299	0		0	0	0	0	0	0		0	0	0	0	0	0	0	0	0	0	0	0	0	0		0	0	0	0	0	0	0	0	0	0	1	0		0	0	0	0	0	0	0	0	0	0	0
Control	22.9819	0		0	0	0	0	0	0		0	0	0	0	0	0	0	0	0	0	0	0	0	0		0	0	0	0	0	0	0	0	0	0	1	0		0	0	0	0	0	0	0	0	0	0	0
Control	23.03	0		0	0	0	0	0	0		0	0	0	0	0	0	0	0	0	0	0	0	0	0		0	0	0	0	0	0	0	0	0	1	2	0		0	0	0	0	0	0	0	0	0	0	0
Control	21.6333	0		0	0	0	0	0	0		0	0	0	0	0	0	0	0	0	0	0	0	0	0		0	0	0	0	0	0	0	0	0	0	1	0		0	0	0	0	0	0	0	0	0	0	0
Control	25.5937	0		0	0	0	0	0	0		0	0	0	0	0	0	0	0	0	0	0	0	0	0		0	0	0	0	0	0	0	0	0	0	2	0		0	0	0	0	0	0	0	0	0	0	0
Control	29.7211	0		0	0	0	0	0	0		0	0	0	0	0	0	0	0	0	0	0	0	0	0		0	0	0	0	0	0	0	0	0	0	1	0		0	0	0	0	0	0	0	0	0	0	0
Control	22.0581	0		0	0	0	0	0	0		0	0	0	0	0	0	0	0	0	0	0	0	0	0		0	0	0	0	0	0	0	0	0	0	3	0		0	0	0	0	0	0	0	0	0	0	0
Individual patient's oedema
						Individual muscles
IIM-subgroup	BMI	Dis. Dur. (mo)		Masseter	Sternocleidomast.	Trapezius	Spl. cap. et cerv.	Semisp. cap. et cerv.	Levator scap.		Deltoideus	Pectoralis maj.	Pectoralis min.	Supraspinatus	Infraspinatus	Subscapularis	Teres major	Longissimus thor.	Semispinalis	Spinalis thor.	Rhomboideus maj.	Latissimus dorsi	Serratus ant.	Intercostal		Rectus abd.	Obliquus int.	Obliquus ext.	Transversus	Iliacus	Psoas	Multifidus	Sacrospinalis	Gluteus max.	Gluteus med.	Gluteus min.			Add. long.	Add. brev.	Add. magn.	Pecttineus	Tensor fasc. lat.	Rectus fem.	Vastus med.	Vastus intermed.	Vastus lat.	Gracilis	Sartorius
sIBM	24.6	6		1	1	0	0	1	1		1	n.d.	n.d.	n.d.	1	1	1	0	0	0	0	0	0	n.d.		n.d.	n.d.	n.d.	n.d.	0	0	1	1	1	1	0			1	1	1	0	1	1	1	1	1	1	1
sIBM	34.7	9		0	0	0	0	0	0		0	n.d.	n.d.	n.d.	0	0	0	0	0	0	0	0	0	n.d.		n.d.	n.d.	n.d.	n.d.	0	0	0	0	0	0	0			0	0	0	0	0	1	1	1	1	0	1
sIBM	30.1	24		0	0	0	0	0	0		n.d.	n.d.	n.d.	n.d.	0	0	0	0	0	0	0	0	0	n.d.		n.d.	n.d.	n.d.	n.d.	0	0	0	0	0	0	0			0	0	1	0	0	1	0	1	0	0	0
sIBM	23.9	36		0	0	0	0	0	0		n.d.	n.d.	n.d.	n.d.	0	0	0	0	0	0	0	0	0	n.d.		n.d.	n.d.	n.d.	n.d.	0	0	0	0	0	0	0			1	1	1	0	0	0	1	1	1	0	0
sIBM	22.4	36		0	0	0	0	0	0		n.d.	n.d.	n.d.	n.d.	1	1	0	0	0	0	0	0	0	n.d.		n.d.	n.d.	n.d.	n.d.	0	0	0	0	0	0	0			0	0	1	0	0	1	0	1	1	0	0
sIBM	26	36		0	0	0	1	0	0		1	n.d.	n.d.	n.d.	0	0	0	0	0	0	0	1	0	n.d.		n.d.	n.d.	n.d.	n.d.	0	0	0	0	0	0	0			0	0	1	0	0	1	1	1	1	0	0
sIBM	41	48		0	0	0	0	0	1		n.d.	n.d.	n.d.	n.d.	0	0	0	0	0	0	0	0	0	n.d.		n.d.	n.d.	n.d.	n.d.	0	0	0	0	0	0	0			0	0	1	0	0	0	0	0	1	1	0
sIBM	23.7	48		0	0	0	0	0	0		n.d.	n.d.	n.d.	n.d.	0	0	0	0	0	0	0	0	0	n.d.		n.d.	n.d.	n.d.	n.d.	n.d.	n.d.	0	0	1	0	1			n.d.	n.d.	1	0	1	1	1	1	1	1	1
sIBM	28.4	72		0	0	n.d.	0	0	0		1	n.d.	n.d.	n.d.	0	0	0	n.d.	n.d.	n.d.	n.d.	0	0	n.d.		n.d.	n.d.	n.d.	n.d.	1	0	0	0	1	0	1			1	1	1	1	1	1	1	1	1	0	1
sIBM	27.7	84		0	0	0	0	0	0		0	n.d.	n.d.	n.d.	0	0	0	0	0	0	0	0	0	n.d.		n.d.	n.d.	n.d.	n.d.	0	0	0	0	0	0	0			1	1	0	0	0	1	1	1	1	0	0
sIBM	25.4	180		0	1	0	0	0	0		n.d.	n.d.	n.d.	n.d.	0	0	0	1	1	1	0	0	0	n.d.		n.d.	n.d.	n.d.	n.d.	0	0	0	0	0	0	0			1	1	1	1	0	1	1	1	1	1	1
PM-Mito	24.2	9		0	0	1	0	0	0		1	n.d.	n.d.	n.d.	1	1	1	0	0	0	0	1	0	n.d.		n.d.	n.d.	n.d.	n.d.	0	0	1	1	0	0	0			1	1	1	0	1	1	1	1	1	1	1
PM-Mito	30.4	24		0	0	0	0	0	0		n.d.	n.d.	n.d.	n.d.	0	0	0	0	0	0	0	0	0	n.d.		n.d.	n.d.	n.d.	n.d.	0	0	1	1	0	0	0			0	0	0	0	0	0	0	0	1	0	0
PM-Mito	17.7	24		n.d.	0	0	0	0	0		0	n.d.	n.d.	n.d.	0	0	0	0	0	0	0	0	0	n.d.		n.d.	n.d.	n.d.	n.d.	0	0	0	0	0	0	0			0	0	0	0	0	0	0	0	0	0	0
PM-Mito	23	36		0	0	0	0	0	0		0	n.d.	n.d.	n.d.	0	0	0	0	0	0	0	0	0	n.d.		n.d.	n.d.	n.d.	n.d.	0	0	0	0	0	0	0			0	0	1	0	0	0	1	1	1	1	0
PM-Mito	25.9	60		0	0	0	0	0	0		0	n.d.	n.d.	n.d.	0	0	0	0	0	0	0	0	0	n.d.		n.d.	n.d.	n.d.	n.d.	0	0	1	0	0	0	0			1	1	0	0	0	1	0	1	1	0	0
PM-Mito	24.5	84		1	0	0	1	0	0		0	n.d.	n.d.	n.d.	0	0	0	0	0	0	0	0	0	n.d.		n.d.	n.d.	n.d.	n.d.	0	0	0	0	0	0	0			0	0	1	0	0	0	0	1	1	0	0
PM-Mito	32.8	192		0	0	0	0	0	1		n.d.	n.d.	n.d.	n.d.	0	0	0	0	0	0	0	0	0	n.d.		n.d.	n.d.	n.d.	n.d.	0	0	0	0	0	0	0			0	0	1	0	1	1	1	1	1	1	1
PM/ASyS/OLM	34.9	0.3		1	0	0	0	0	0		1	n.d.	n.d.	n.d.	1	1	1	1	0	1	1	1	0	n.d.		n.d.	n.d.	n.d.	n.d.	1	1	1	1	1	1	1			1	1	1	1	1	1	1	1	1	1	1
PM/ASyS/OLM	24.9	2		n.d.	0	0	0	0	0		1	n.d.	n.d.	n.d.	1	1	0	0	0	0	1	0	0	n.d.		n.d.	n.d.	n.d.	n.d.	0	0	0	0	0	0	0			0	0	0	0	0	0	0	0	0	0	0
PM/ASyS/OLM	27.6	12		1	1	1	1	1	1		1	n.d.	n.d.	n.d.	1	1	1	0	0	0	1	1	0	n.d.		n.d.	n.d.	n.d.	n.d.	1	0	1	1	1	0	0			1	1	1	1	0	1	1	1	1	1	1
PM/ASyS/OLM	30.8	24		0	0	0	0	0	1		0	n.d.	n.d.	n.d.	0	0	0	0	0	0	0	0	0	n.d.		n.d.	n.d.	n.d.	n.d.	0	0	0	0	0	0	0			0	0	0	0	0	0	0	1	1	0	0
PM/ASyS/OLM	26.2	72		0	0	0	0	0	0		0	n.d.	n.d.	n.d.	0	0	0	0	0	0	0	0	0	n.d.		n.d.	n.d.	n.d.	n.d.	1	0	0	0	0	0	0			0	0	0	0	0	0	0	0	0	0	0
PM/ASyS/OLM	25.7	4		0	1	1	1	1	1		1	n.d.	n.d.	n.d.	1	1	1	0	0	0	1	1	0	n.d.		n.d.	n.d.	n.d.	n.d.	1	1	1	1	1	1	1			1	1	1	1	1	1	1	1	1	0	1
PM/ASyS/OLM	16.2	4.5		0	0	0	0	0	0		0	n.d.	n.d.	n.d.	1	1	1	0	0	0	0	0	0	n.d.		n.d.	n.d.	n.d.	n.d.	n.d.	n.d.	1	1	1	0	0			1	1	1	1	0	1	1	1	1	1	0
PM/ASyS/OLM	23.4	12		1	1	1	1	1	1		1	n.d.	n.d.	n.d.	1	1	0	0	0	0	0	0	0	n.d.		n.d.	n.d.	n.d.	n.d.	1	1	1	1	1	1	0			1	1	1	0	1	1	1	1	1	1	0
PM/ASyS/OLM	27.8	24		0	0	0	0	0	0		n.d.	n.d.	n.d.	n.d.	0	0	0	0	0	0	0	0	0	n.d.		n.d.	n.d.	n.d.	n.d.	0	0	0	0	0	0	0			0	0	0	0	0	0	0	0	0	0	0
PM/ASyS/OLM	26.2	48		0	0	0	0	0	1		1	n.d.	n.d.	n.d.	1	0	0	0	0	0	0	0	0	n.d.		n.d.	n.d.	n.d.	n.d.	0	0	0	0	0	0	0			0	0	0	0	0	1	0	0	0	0	0
PM/ASyS/OLM	30.3	72		0	0	0	0	0	0		n.d.	n.d.	n.d.	n.d.	0	0	0	0	0	0	0	0	0	n.d.		n.d.	n.d.	n.d.	n.d.	0	0	0	0	0	0	0			0	0	0	0	0	0	0	1	1	0	1
IMNM	37	2		0	n.d.	1	0	0	1		0	n.d.	n.d.	n.d.	1	1	0	1	0	0	0	1	0	n.d.		n.d.	n.d.	n.d.	n.d.	1	1	1	1	0	1	1			1	1	1	1	0	1	1	1	1	1	1
IMNM	30.1	2		0	0	0	0	0	1		n.d.	n.d.	n.d.	n.d.	1	1	1	0	0	0	0	0	0	n.d.		n.d.	n.d.	n.d.	n.d.	1	1	1	1	1	1	1			1	1	1	1	1	1	1	1	1	0	1
IMNM	24.7	3		1	0	0	0	0	0		1	n.d.	n.d.	n.d.	1	1	0	0	1	0	0	0	0	n.d.		n.d.	n.d.	n.d.	n.d.	1	1	1	1	1	1	1			1	0	1	1	0	1	1	1	1	0	0
IMNM	25.7	8		n.d.	0	0	n.d.	0	0		1	n.d.	n.d.	n.d.	1	1	1	n.d.	n.d.	n.d.	1	1	0	n.d.		n.d.	n.d.	n.d.	n.d.	1	1	1	1	1	1	1			1	1	1	1	1	1	0	0	1	0	1
IMNM	22.2	9		0	0	0	0	0	0		0	n.d.	n.d.	n.d.	0	1	0	0	0	0	0	0	0	n.d.		n.d.	n.d.	n.d.	n.d.	1	1	0	0	1	0	1			1	0	1	0	1	1	1	1	1	1	1
IMNM	25.3	9		0	0	0	0	0	1		1	n.d.	n.d.	n.d.	1	1	1	0	0	0	0	1	0	n.d.		n.d.	n.d.	n.d.	n.d.	1	1	0	0	0	1	1			1	1	1	0	0	0	0	0	1	0	0
IMNM	26.2	12		1	0	0	0	0	0		n.d.	n.d.	n.d.	n.d.	0	0	0	0	0	0	0	0	0	n.d.		n.d.	n.d.	n.d.	n.d.	0	0	0	0	0	0	0			0	0	0	0	0	0	0	0	0	0	0
IMNM	29.5	12		0	0	0	0	0	0		n.d.	n.d.	n.d.	n.d.	0	0	0	0	0	0	0	0	0	n.d.		n.d.	n.d.	n.d.	n.d.	0	0	0	0	0	0	0			0	1	1	0	0	1	1	1	1	0	0
IMNM	30.1	24		0	0	0	0	0	0		0	n.d.	n.d.	n.d.	1	1	0	0	0	0	0	0	0	n.d.		n.d.	n.d.	n.d.	n.d.	0	1	1	1	1	1	1			1	1	1	1	0	1	1	1	1	0	0
IMNM	20.1	60		0	0	0	0	0	0		0	n.d.	n.d.	n.d.	0	0	0	0	1	1	0	0	0	n.d.		n.d.	n.d.	n.d.	n.d.	0	0	n.d.	n.d.	0	0	0			0	0	0	0	0	0	0	0	0	0	0
IMNM	28.7	132		0	0	0	0	0	0		0	n.d.	n.d.	n.d.	0	0	0	0	0	0	0	0	0	n.d.		n.d.	n.d.	n.d.	n.d.	0	0	0	0	0	0	0			1	1	0	0	0	0	0	0	0	0	0
IMNM	26.4	180		0	0	0	0	0	0		0	n.d.	n.d.	n.d.	0	0	0	0	0	0	0	0	0	n.d.		n.d.	n.d.	n.d.	n.d.	0	0	0	0	0	1	0			0	0	0	0	0	0	0	0	0	0	0
Control	28.699	0		0	0	0	0	0	0		0	n.d.	n.d.	n.d.	0	0	0	0	0	0	0	0	0	n.d.		n.d.	n.d.	n.d.	n.d.	0	0	0	0	0	0	0			0	0	0	0	0	0	0	0	0	0	0
Control	22.6757	0		0	0	0	0	0	0		0	n.d.	n.d.	n.d.	0	0	0	0	0	0	0	0	0	n.d.		n.d.	n.d.	n.d.	n.d.	0	0	0	0	0	0	0			0	0	0	0	0	0	0	0	0	0	0
Control	23.6652	0		0	0	0	0	0	0		0	n.d.	n.d.	n.d.	0	0	0	0	0	0	0	0	0	n.d.		n.d.	n.d.	n.d.	n.d.	0	0	0	0	0	0	0			0	0	0	0	0	0	0	0	0	0	0
Control	22.6757	0		0	0	0	0	0	0		0	n.d.	n.d.	n.d.	0	0	0	0	0	0	0	0	0	n.d.		n.d.	n.d.	n.d.	n.d.	0	0	0	0	0	0	0			0	0	0	0	0	0	0	0	0	0	0
Control	25.5296	0		0	0	0	0	0	0		0	n.d.	n.d.	n.d.	0	0	0	0	0	0	0	0	0	n.d.		n.d.	n.d.	n.d.	n.d.	0	0	0	0	0	0	0			0	0	0	0	0	0	0	0	0	0	0
Control	30.4218	0		0	0	0	0	0	0		0	n.d.	n.d.	n.d.	0	0	0	0	0	0	0	0	0	n.d.		n.d.	n.d.	n.d.	n.d.	0	0	0	0	0	0	0			0	0	0	0	0	0	0	0	0	0	0
Control	26.7299	0		0	0	0	0	0	0		n.d.	n.d.	n.d.	n.d.	0	0	0	0	0	0	0	0	0	n.d.		n.d.	n.d.	n.d.	n.d.	0	0	0	0	0	0	0			0	0	0	0	0	0	0	0	0	0	0
Control	26.2346	0		0	0	0	0	0	0		0	n.d.	n.d.	n.d.	0	0	0	0	0	0	0	0	0	n.d.		n.d.	n.d.	n.d.	n.d.	0	0	0	0	0	0	0			0	0	0	0	0	0	0	0	0	0	0
Control	28.4011	0		0	0	0	0	0	0		0	n.d.	n.d.	n.d.	0	0	0	0	0	0	0	0	0	n.d.		n.d.	n.d.	n.d.	n.d.	0	0	0	0	0	0	0			0	0	0	0	0	0	0	0	0	0	0
Control	31.7901	0		0	0	0	0	0	0		n.d.	n.d.	n.d.	n.d.	0	0	0	0	0	0	0	0	0	n.d.		n.d.	n.d.	n.d.	n.d.	0	0	0	0	0	0	0			0	0	0	0	0	0	0	0	0	0	0
Control	24.8584	0		0	0	0	0	0	0		0	n.d.	n.d.	n.d.	0	0	0	0	0	0	0	0	0	n.d.		n.d.	n.d.	n.d.	n.d.	0	0	0	0	0	0	0			0	0	0	0	0	0	0	0	0	0	0
Control	26.8519	0		0	0	0	0	0	0		0	n.d.	n.d.	n.d.	0	0	0	0	0	0	0	0	0	n.d.		n.d.	n.d.	n.d.	n.d.	0	0	0	0	0	0	0			0	0	0	0	0	0	0	0	0	0	0
Control	26.4721	0		0	0	0	0	0	0		0	n.d.	n.d.	n.d.	0	0	0	0	0	0	0	0	0	n.d.		n.d.	n.d.	n.d.	n.d.	0	0	0	0	0	0	0			0	0	0	0	0	0	0	0	0	0	0
Control	26.7299	0		0	0	0	0	0	0		0	n.d.	n.d.	n.d.	0	0	0	0	0	0	0	0	0	n.d.		n.d.	n.d.	n.d.	n.d.	0	0	0	0	0	0	0			0	0	0	0	0	0	0	0	0	0	0
Control	22.9819	0		0	0	0	0	0	0		0	n.d.	n.d.	n.d.	0	0	0	0	0	0	0	0	0	n.d.		n.d.	n.d.	n.d.	n.d.	0	0	0	0	0	0	0			0	0	0	0	0	0	0	0	0	0	0
Control	23.03	0		0	0	0	0	0	0		0	n.d.	n.d.	n.d.	0	0	0	0	0	0	0	0	0	n.d.		n.d.	n.d.	n.d.	n.d.	0	0	0	0	0	0	0			0	0	0	0	0	0	0	0	0	0	0
Control	21.6333	0		0	0	0	0	0	0		0	n.d.	n.d.	n.d.	0	0	0	0	0	0	0	0	0	n.d.		n.d.	n.d.	n.d.	n.d.	0	0	0	0	0	0	0			0	0	0	0	0	0	0	0	0	0	0
Control	25.5937	0		0	0	0	0	0	0		0	n.d.	n.d.	n.d.	0	0	0	0	0	0	0	0	0	n.d.		n.d.	n.d.	n.d.	n.d.	0	0	0	0	0	0	0			0	0	0	0	0	0	0	0	0	0	0
Control	29.7211	0		0	0	0	0	0	0		0	n.d.	n.d.	n.d.	0	0	0	0	0	0	0	0	0	n.d.		n.d.	n.d.	n.d.	n.d.	0	0	0	0	0	0	0			0	0	0	0	0	0	0	0	0	0	0
Control	22.0581	0		0	0	0	0	0	0		0	n.d.	n.d.	n.d.	0	0	0	0	0	0	0	0	0	n.d.		n.d.	n.d.	n.d.	n.d.	0	0	0	0	0	0	0			0	0	0	0	0	0	0	0	0	0	0
Abbreviations:
BMI Body Mass Index											vent. ventral
Dis. Dur. (mo) Disease duration (months)											Add. Adductor
Sternocleidomast. Sternocleidomastoideus											long. longus/longum
Spl. Splenius											brev. brevis
cap. capitis											magn. magnus
cerv. cervicis											fasc. lat. fasciae latae
Semisp. Semispinalis											fem. femoris
scap. scapulae											intermed. intermedius
maj. major											lat. lateralis
min. minor											l.h. long head
thor. thoracis											s.h. short head
dors. dorsi/dorsal											post. posterior
ant. anterior											Ext. digit. Extensor digitorum
abd. abdominis											Gastrocn. Gastrocnemius
int. internus											m.h. medial head
ext. externus											l.h. lateral head
max. maximus											Flex. hall. Flexor hallucis
med. medius/medialis											n.d. not done
min. minimus											F female
											M male
Supplement to: "Quantitative whole-body muscle MRI in Idiopathic Inflammatory Myopathies including Polymyositis with mitochondrial pathology - indications for a disease spectum"
Lea-Katharina Zierer, Steffen Naegel, Ilka Schneider, Thomas Kendzierski, Kathleen Kleeberg, Anna Koelsch, Leila Scholle, Christoph Schaefer, Arne Naegel, Stephan Zierz, Markus Otto, Gisela Stoltenburg-Didinger, Torsten Kraya, Dietrich Stoevesandt, Alexander Mensch
Journal of Neurology
Corresponding author: Alexander Mensch, MD, Department of Neurology, University Medicine Halle (Saale), Germany; alexander.mensch@uk-halle.de
[truncated: 14 more columns]
