# Supplementary material for: Quantitative whole-body muscle MRI in idiopathic inflammatory myopathies including polymyositis with mitochondrial pathology: indications for a disease spectrum
Source: J Neurol. 2024 Mar 5;271(6):3186–202. doi: 10.1007/s00415-024-12191-w (PMC11136737; doi:10.1007/s00415-024-12191-w)
Supplement: Supplementary file 7 — Supplementary file7 (XLSX 35 KB) [file 415_2024_12191_MOESM7_ESM.xlsx]

## Sheet: Tabelle1
Suppl. Tab. 4:
Individual MFF and distality ratio
						Mean fat fraction																																										Distality ratio
IIM-subgroup	BMI	Dis. Dur. (mo)		Sacrospinalis		Gluteus med.		Rectus fem. P	Rectus fem. M	Rectus fem. D		Vastus med. P	Vastus med. M	Vastus med. D		Vastus intermed. P	Vastus intermed. M	Vastus intermed. D		Vastus lat. P	Vastus lat. M	Vastus lat. D		Gracilis P	Gracilis M	Gracilis D		Sartorius P	Sartorius M	Sartorius D		Semitendinosus P	Semitendinosus M	Semitendinosus D		Biceps fem. l.h. P	Biceps fem. l.h. M	Biceps fem. l.h. D		Gastrocn. m.h. P	Gastrocn. m.h. M	Gastrocn. m.h. D		Flex. hall. long. P	Flex. hall. long. D		Rectus fem. D/P	Vastus med. D/P	Vastus intermed. D/P
sIBM	24.6	6		42.3		22.7		22.4	21.4	8.8		23.8	11.3	15.8		12.4	12.2	35		13.6	12.3	21.8		15.6	12.9	14.5		20.9	19	17.2		13.8	33.2	20.1		26.2	40.8	38.2		14.5	25.5	68.4		21.4	33.6		0.392857	0.663866	2.82258
sIBM	34.7	9		26		21.6		24.4	18.1	18.6		23.6	37.5	42.2		15.1	18.3	20.3		11.4	18.1	44.1		9.9	34	29.5		28.1	38.2	50		16.4	31.3	30.6		24	31.6	80.2		62.4	75.1	76.2		12.5	83.1		0.762295	1.78814	1.34437
sIBM	30.1	24		28.4		24.1		49.8	56.9	58.4		19.2	28.6	41.2		20.5	25.6	67.9		19.2	22.7	81.4		27.7	48.4	79.2		31	51.6	77.3		31.1	49.5	36.1		32.4	65.8	71.6		39.6	34.6	73.7		27.5	n.d.		1.17269	2.14583	3.3122
sIBM	23.9	36		19.9		15.2		15.6	15.5	17.5		18.5	31.9	52.1		18	23.2	72.8		14.4	18.5	61		18.5	56.1	72.1		32.9	60.9	78.9		15.2	51.7	78.9		53.3	67	83.8		71.2	76	84.6		17.6	38.5		1.12179	2.81622	4.04444
sIBM	22.4	36		20.5		27.6		36.3	40.7	38.5		16.3	40.2	73.3		18.1	19.3	81.1		17.7	29.9	83.7		54.5	65.3	78.1		57.7	62.7	80.9		17.6	33.1	62.8		38.3	28.2	76.5		64.6	71.9	76.6		56.3	n.d.		1.06061	4.49693	4.48066
sIBM	26	36		13		24.1		80.5	63.6	61.1		38.1	54.2	74.8		57.7	51.5	83		53.1	65.9	84.8		67.2	71.7	79.1		49.4	70.5	79.5		40.1	78.5	81		63.1	76.3	84.7		79.9	82.5	85.5		73	79.5		0.759006	1.96325	1.43847
sIBM	41	48		29.2		42.9		85.6	82	85.6		62.7	72.6	74.8		45.9	67.9	83.1		42.8	70.3	84.6		14.5	34.5	78.1		54.9	58.2	72.5		19.8	28.3	23.7		24.6	29.4	63.9		52.2	67.9	78.7		70.7	79.4		1	1.19298	1.81046
sIBM	23.7	48		31.5		23		43.4	47.4	23.9		17.8	24.7	24.6		25	26	69.4		36.8	25.5	56.9		34.9	47.7	39.8		40.7	30.7	34.9		36	42.9	55.6		34.6	39.9	59.1		78.6	74.1	73.1		40.2	67.6		0.550691	1.38202	2.776
sIBM	28.4	72		32.4		38.7		33.3	38.2	44.6		24.5	28.8	45		39.4	28.4	69.8		22.5	23	67.7		36.5	76.9	79.4		41.2	54.8	69.1		48	48.1	67.7		25.3	21.7	19.2		45.6	41.6	61		35.9	73		1.33934	1.83673	1.77157
sIBM	27.7	84		46.1		39		74.2	51.4	57.9		47.6	72.8	78		36.9	40.2	84.1		59.3	68	85.4		56.8	64.4	81		69.2	84.7	83.6		65.2	80.1	82.8		65.2	62	81.3		77.1	82	84.6		78.7	79.9		0.780323	1.63866	2.27913
sIBM	25.4	180		19.7		14.4		81.7	83	77		76.3	78.4	78.6		77.3	80.4	81.8		77	77.4	79.7		34.8	47.7	73.8		16.4	58.7	74		10.9	58.7	80.1		46.6	75.5	79.3		74	79.2	78.8		11.9	73.2		0.942472	1.03014	1.05821
PM-Mito	24.2	9		7.6		9.2		11.9	7	4.9		7.3	7.1	6.2		9.1	5.6	15		7.7	5.1	18.4		10.4	8.2	13.5		11.2	10.3	16.4		13.1	12.6	16.9		11.5	7.2	12.8		7.7	8.8	8.1		7.2	12.1		0.411765	0.849315	1.64835
PM-Mito	30.4	24		30.6		44.1		22.3	19	16.6		13.8	20	27.3		16.4	20.5	n.d.		19.9	16.6	44.4		10.6	19.7	19.6		18.4	31.1	n.d.		13.9	25	n.d.		22.6	27.9	20.1		n.d.	54.6	82.3		21.1	25.5		0.744395	1.97826	n.d.
PM-Mito	17.7	24		27.8		30.6		21.8	21.7	14.3		27.4	27.7	29.9		25.6	21.4	35.6		26.4	22.8	24.8		17.4	27.1	26.8		43.3	45.3	32		38.6	24.8	29.6		25.6	19.7	31.8		26.9	25.1	18.3		35.8	25.1		0.655963	1.09124	1.39062
PM-Mito	23	36		19.6		15.6		12.9	7	5.9		14.7	11.3	30.9		10.8	7.4	50.4		9	7.9	61.5		5.6	6.4	9.7		13.2	14.9	8.8		9.4	10.5	10.2		13.5	11.7	16.3		66.5	77.7	77.7		19.3	71.7		0.457364	2.10204	4.66667
PM-Mito	25.9	60		19.3		27.4		21.7	24.5	21		26.2	26.4	40		23.5	26.4	81.5		27.6	35.4	53.7		31.8	39.6	34.4		14.2	33	44.6		29.4	40.9	41.7		36.2	33.5	33.1		19.4	20.4	52.1		25.7	60.1		0.967742	1.52672	3.46809
PM-Mito	24.5	84		16.2		22.6		15.1	14.1	8.2		12.5	12.6	15.2		12.2	13.8	21.6		12.4	10.5	17.1		21.6	15.8	21.7		15.4	15.2	13.7		18.6	19.1	25.1		23.3	19.3	19.6		19.4	18.8	18.2		18.8	19		0.543046	1.216	1.77049
PM-Mito	32.8	192		5.6		49.5		12	15.5	7.9		12.6	23.8	15.4		13.7	12.8	48.8		11.6	11.1	18.5		8.8	25.6	18.6		9.2	20	72.2		12.2	17.4	12.3		21.7	17.7	22.1		20.8	26.2	45.4		37.2	58.7		0.658333	1.22222	3.56204
PM/ASyS/OLM	34.9	0.3		53.5		34.6		17.8	21	13.1		18.7	17.2	19.8		19.6	15.3	26.4		16.7	15.4	29		26.6	37.2	29.1		29.3	42.9	26.1		28	43.7	33.2		34.1	33.6	32.7		26.3	29.1	34.8		38.1	30.7		0.735955	1.05882	1.34694
PM/ASyS/OLM	24.9	2		52.7		39.6		13.4	30.3	15.5		16.6	20.8	17.7		16.7	23.3	31.9		15.6	19.7	24.9		12.5	23.6	24.1		17.7	25.9	12.4		17.6	34.6	32.2		30.7	40.2	26.3		34	37.7	45.2		56.8	32.8		1.15672	1.06627	1.91018
PM/ASyS/OLM	27.6	12		71.2		59.7		30.4	37.6	15.1		28.8	25	17.6		44.5	78.4	28		27.2	64.6	20.4		12.1	20.2	13		18.3	33.7	32.5		50.8	40.5	26		62.8	47.6	58.9		53.1	44.4	63.3		41.8	46		0.496711	0.611111	0.629213
PM/ASyS/OLM	30.8	24		24.2		23.5		12.6	14	55.2		11.8	17.6	22.8		11.1	37	51.4		16.2	36.3	60.8		25.8	20.8	14		18.4	31.8	20.4		10.7	21.1	12.1		21.2	14.2	16.3		13	12.1	20.8		16.7	15.4		4.38095	1.9322	4.63063
PM/ASyS/OLM	26.2	72		84.5		66.7		26.4	32.7	12.7		16.4	10.6	16.2		12.3	20.9	21.5		16.5	17.7	25.7		17	15.7	16.7		10.9	25.8	11.4		29.2	44.4	28		41.4	46.4	50.4		23.2	29.8	22.8		38.3	53.8		0.481061	0.987805	1.74797
PM/ASyS/OLM	25.7	4		9.8		19.8		11.6	9.4	3.5		12.6	13.8	17.7		9.5	8.3	20.7		10.1	11	15.5		7.8	13.4	12.9		10.9	19.3	13.4		22.5	29.4	41.5		23	16.9	18.4		17.2	23	28.8		23.8	25.1		0.301724	1.40476	2.17895
PM/ASyS/OLM	16.2	4.5		23.6		33.8		26.5	17.2	8.8		20.5	15	17		17.9	11.4	23.9		22.1	13.1	16.5		9	7.5	9.3		4.9	11.7	12.3		17.3	26.5	12.3		37.2	23.1	20.8		19.3	16.5	15.3		20.9	25.9		0.332075	0.829268	1.3352
PM/ASyS/OLM	23.4	12		22.9		26.5		8.7	10.8	13.3		11.9	12.4	22		11	19.8	29.3		13.4	17.7	26.4		14.8	21.3	25.9		12.3	19.8	17.7		25.9	30.3	15.2		26.4	22.5	12.5		16.5	19.7	19.6		27.2	37.9		1.52874	1.84874	2.66364
PM/ASyS/OLM	27.8	24		76.3		48.3		19.8	18.4	9.8		16.3	15.6	17.8		16.2	16.7	22.6		19.7	23.6	27.7		18.2	18.3	20.7		26.7	30.3	17		50	65	35.1		56.9	61.4	57.8		20	29.4	32.9		42.3	19.7		0.494949	1.09202	1.39506
PM/ASyS/OLM	26.2	48		42.8		40.1		31	14.8	17.1		18	20	23.5		13.3	13.4	32.5		15	21	27.5		19.6	15.1	32.3		25.6	31.3	67.1		20.8	23.2	18.5		20	18.6	28		18.7	26.4	29.7		31.4	42.2		0.551613	1.30556	2.44361
PM/ASyS/OLM	30.3	72		36.1		40.1		20	15.1	16		22.1	27.8	17.2		26.2	40.4	25.5		39.2	68.8	20.6		15.5	15.9	18.2		34.4	26.6	23.4		38	31.7	21		51.2	33.3	19.2		26.8	25	18.6		24.2	26.9		0.8	0.778281	0.973282
IMNM	37	2		64.6		50.3		61.5	37.5	26.7		25.1	39.7	n.d.		34.1	39.6	n.d.		31.8	52.8	55.8		21.2	35.7	n.d.		36.5	45.7	n.d.		46.4	55.6	n.d.		51.4	46.2	n.d.		n.d.	n.d.	61.9		51.8	47.22		0.434146	n.d.	n.d.
IMNM	30.1	2		31.4		37.3		17.5	21.9	19.4		17.1	22.1	17.9		24.2	19.5	33.3		21.2	24.3	17.1		22.2	19.4	25.6		15.7	24.7	19.1		79.2	52	28.7		46.5	20.7	31.4		26.2	25.5	18.2		27.9	n.d.		1.10857	1.04678	1.37603
IMNM	24.7	3		26.4		43.2		25.9	13.9	13.6		19.6	14.7	18		12.6	16.7	19		14.7	15.4	15		8.5	14.8	13.1		17.4	20.9	25.9		17.1	18.5	17.1		19.5	18.2	16.1		10.4	9.6	5.2		21.3	22		0.525097	0.918367	1.50794
IMNM	25.7	8		29.2		35.3		22.3	13.3	9.7		9.7	11	15.8		17.4	12.6	20.8		9.1	10.9	11.9		11.3	10.5	9.6		13.8	11.8	8.4		12.8	20.9	22.8		38	32	36.8		27.1	19.8	19.9		17.7	17.9		0.434978	1.62887	1.1954
IMNM	22.2	9		25.6		28.9		16.6	16.7	14.8		14	19	24.2		20.8	15.7	25.2		19.3	24.1	34.4		20.6	32	31.9		15.9	33.1	27.3		34.5	40.1	23.1		28.8	19.9	33.6		37	62.8	48.4		28.9	38		0.891566	1.72857	1.21154
IMNM	25.3	9		48		66.5		29.1	24.4	14.5		26.1	24.3	29.5		36.1	24.8	51.5		30	21.6	25.1		17.3	21.2	17.2		28.1	34	23.4		40.6	39.4	39.6		44.6	49.5	35.1		31.2	41.1	62.7		34.6	28.1		0.498282	1.13027	1.42659
IMNM	26.2	12		22		47.2		43	10.5	6.6		13.8	16.1	10.4		22.7	15.9	16.2		13.5	11.9	9.8		10.5	13	13.6		15.8	17.1	13		22.4	24.8	21		28.3	27	22.2		7.5	6.8	6.4		16.7	7.4		0.153488	0.753623	0.713656
IMNM	29.5	12		29.8		30.3		21.9	19.5	8.5		14	13	11.5		25.7	14.9	30		17.1	25.6	15.4		14.4	19.8	23.6		17.9	26.6	19.5		20.4	35.3	19.7		30.1	21.4	20.2		67.1	54.6	80.3		18	12.6		0.388128	0.821429	1.16732
IMNM	30.1	24		39		46.9		18.5	13.8	8.5		15.2	14.2	22.8		13	13.2	27.6		15.4	14.9	35.3		18	16.5	19.1		17.7	23.3	18.9		16.2	32.4	24.7		36.5	29.7	25.3		19.2	18.4	18.6		30.9	51.1		0.459459	1.5	2.12308
IMNM	20.1	60		n.d.		27.6		9.9	9.4	6.7		14.8	8.8	9		7	11.9	12.8		8.6	7.8	4.9		13.7	10.6	9.9		11.8	11.6	8.5		15.6	26.5	13.9		31.6	28.5	20.8		9.6	12.2	7		14.8	9.1		0.676768	0.608108	1.82857
IMNM	28.7	132		77.1		58.4		38.2	73.4	56.9		41.8	48.1	40.7		53	47.7	50.3		57.8	46.2	37.6		34.9	40.7	25.2		37.6	58.6	37.9		50.5	73.4	43.6		71.4	64.9	41.7		51.7	70.6	50		32.8	27.9		1.48953	0.973684	0.949057
IMNM	26.4	180		86.3		55.6		75.4	66	82.5		9.9	19.6	13.1		13	17.5	30		18.1	29.1	21.2		80.9	62.4	21.5		20	19.8	15.4		84.1	85.4	84.8		84.5	84.5	83.4		73.3	84.8	83.4		30.7	18.1		1.09416	1.32323	2.30769
Control	28.699	0		51.3		40.1		14.7	17.9	12.1		17.3	12.8	20		16.7	12.9	18.2		13.6	12.6	18.4		20.8	27.7	26.7		17.1	21.3	11.6		30.3	33.1	21.4		23.4	31.5	24.8		20	25.6	37.4		24.9	19.4		0.823129	1.15607	1.08982
Control	22.6757	0		31.1		19.2		10.1	9.3	9.5		12	13	11.8		13.3	12.5	22.7		14.2	15.5	26.9		8.7	8.2	11.1		13.2	13.9	9.8		14.4	21	14.1		19.2	21	14.1		15.1	11.1	7.9		18.4	16.3		0.940594	0.983333	1.70677
Control	23.6652	0		24.1		19.4		11.2	11	8.6		15.3	11.7	10.8		11	11.5	14.1		13.2	9.1	14.8		12.4	13.8	15.7		12.5	23.6	7.6		15.8	17.1	15.3		13.9	19.7	20.1		9.3	14.9	11.3		18.7	20		0.767857	0.705882	1.28182
Control	22.6757	0		18.6		28.8		20.7	13.3	11.1		15.7	15.9	15.6		12.2	10.2	26.7		13.6	14.3	27		20.9	26.7	23.9		17.4	38.5	24.8		20.5	26.2	14.9		23.1	21.1	14.1		13.3	12	8.9		13.5	16.3		0.536232	0.993631	2.18852
Control	25.5296	0		25.4		22.9		16.9	13	13.3		18.1	16.9	22.2		15.3	14.2	22.5		15.9	15	19.6		11.1	19.5	14.7		26.1	18	18.9		25.4	32.7	18.5		25	27.2	32.6		17.1	20.4	21.4		23.8	15.6		0.786982	1.22652	1.47059
Control	30.4218	0		32.4		31.7		13.9	22.7	9.1		18.8	16.4	20.5		18	16.9	23.8		13.6	16.7	25.9		6.6	11	10.2		16.7	30.6	24.1		10.8	22.8	12.2		31.9	25.2	20.2		18.2	18.8	19.2		26.8	24.8		0.654676	1.09043	1.32222
Control	26.7299	0		25		16.7		13.7	16.6	12.5		12.9	13.8	9.9		8.8	10.1	16.1		9.6	13	21.7		10.3	14.7	18.5		12.9	19	15.1		12.7	20.8	15.2		23	17	21.7		14.8	24.2	18		16.8	20.7		0.912409	0.767442	1.82955
Control	26.2346	0		30.2		21.3		18.4	13.2	13		15.1	16.3	18.3		15.6	15.2	23.1		18.4	17.4	27.7		11.5	17.8	14.4		20	23.6	18.6		25	30.9	19.4		31.5	28.4	29.7		19.1	25.8	17.5		n.d.	13.1		0.706522	1.21192	1.48077
Control	28.4011	0		27		19.2		30.3	13.2	9.7		11.1	9.6	12.7		10	8.3	10.3		12.4	11.3	9.6		12.8	13.7	11.2		17.7	22.2	15.1		31.6	23.5	10.8		25.7	17.6	12.4		9.5	10	8.3		12.9	15.6		0.320132	1.14414	1.03
Control	31.7901	0		22.4		22		25	13	6.4		7.2	11.3	10.4		10	11.6	13.2		10.4	9.1	15		8.2	14.4	9.2		17.2	22.2	18.1		11.6	25.9	16.1		19.8	15.8	11.8		9.4	14.7	9.5		14.6	11.5		0.256	1.44444	1.32
Control	24.8584	0		17.6		14.5		14.3	9.8	5.9		13.3	12.5	13.1		14.8	15.1	19.5		11	13.3	23.8		7.1	15.2	16.3		12.9	25.5	29.1		18.6	27.4	17.7		27.1	20.9	30.1		15.5	20.3	16.1		18.4	22.1		0.412587	0.984962	1.31757
Control	26.8519	0		23.5		18.3		13.8	17.8	14.8		13.3	14	11.1		14.5	11.5	18.2		23.2	13.3	26.6		8.8	17.2	14.5		22	26.9	17.3		15	18.9	11.4		28.6	14.5	11.6		14.9	14.1	10.8		18	11.2		1.07246	0.834586	1.25517
Control	26.4721	0		17.4		30		15.6	15.2	12.5		10.8	16.7	17.3		13.5	11.4	16.7		14.9	12.4	22.4		11.9	19.5	21.4		21.6	34.8	30.8		20	30.4	23.5		36.6	30.7	27.7		17.5	23.8	24.9		28.6	36.6		0.801282	1.60185	1.23704
Control	26.7299	0		18.2		15.9		15.7	9.6	7.4		12.8	11.6	11.4		12.7	12.1	19		11.1	9.6	16.9		7.8	10.7	12.5		12	20.6	14.3		13.3	21.3	11.1		18.2	13.9	14.1		18.8	17.6	19.5		25	21.7		0.471338	0.890625	1.49606
Control	22.9819	0		15.2		23.1		14.7	9.8	10.3		9.8	17	14		9	12.3	22.6		10.6	13.3	14		11.6	20.7	18.4		20.4	18.6	18.8		18.1	26.1	16.1		19.3	17.4	15.9		11.9	10.2	8.2		15.6	16.9		0.70068	1.42857	2.51111
Control	23.03	0		22.5		24.1		10.8	10.8	7.8		10.8	13	13.7		9.5	11.5	18.4		9.5	9.3	12.4		13.3	20	22.6		13.4	25	14.4		16.7	20.8	14.8		26	17.6	17.4		17.2	20	16.2		18.9	15.8		0.722222	1.26852	1.93684
Control	21.6333	0		25.5		14.3		10.3	6.7	4.5		10.9	8.7	9.4		11.7	12.8	18.9		10.8	8.5	18.4		12.6	8.6	11.1		12.4	11.3	10.3		17.9	21.3	17.6		15.3	13.6	16.2		11.7	10.3	5.8		10.6	9.5		0.436893	0.862385	1.61538
Control	25.5937	0		17.3		16.3		10.9	8.6	7.9		10.9	10	15.4		12.4	12.6	21.9		11.3	17.5	32.8		13.8	21.7	14.1		11.3	25.6	21.4		9.2	28	11.4		18.7	13.3	15.9		13.1	16.5	17.4		15.2	12.5		0.724771	1.41284	1.76613
Control	29.7211	0		11.6		13.3		10.1	12.9	9.1		14.7	12.3	15.2		11.4	13.4	10.3		11.3	13.6	14.1		10.7	16	15.3		14.9	20	16.2		14.1	16.8	16.1		13.4	10.6	16.3		8.3	13.7	9.4		11.7	15.2		0.90099	1.03401	0.903509
Control	22.0581	0		28.5		20.7		8.6	8.8	9.2		16.7	19.4	19.6		11.3	13.2	25		12.4	18.4	18.4		12.3	18.5	22.1		12.1	20.9	18.2		16.8	20	15.5		27.5	21.3	22.6		16.1	17.7	11.6		20.1	17.8		1.06977	1.17365	2.21239
Abbreviations:
BMI Body Mass Index
Dis. Dur. (mo) Disease duration (months)
med. medius/medialis
fem. femoris
intermed. intermedius
lat. lateralis
l.h. long head
Gastrocn. m.h. Gastrocnemius medial head
Flex. hall. long. Flexor hallucis longus
P proximal
M mid
D distal
n.d. not done
F female
M male
Supplement to: "Quantitative whole-body muscle MRI in Idiopathic Inflammatory Myopathies including Polymyositis with mitochondrial pathology - indications for a disease spectum"
Lea-Katharina Zierer, Steffen Naegel, Ilka Schneider, Thomas Kendzierski, Kathleen Kleeberg, Anna Koelsch, Leila Scholle, Christoph Schaefer, Arne Naegel, Stephan Zierz, Markus Otto, Gisela Stoltenburg-Didinger, Torsten Kraya, Dietrich Stoevesandt, Alexander Mensch
Journal of Neurology
Corresponding author: Alexander Mensch, MD, Department of Neurology, University Medicine Halle (Saale), Germany; alexander.mensch@uk-halle.de
[truncated: 7 more columns]
