# Supplementary material for: Quantitative whole-body muscle MRI in idiopathic inflammatory myopathies including polymyositis with mitochondrial pathology: indications for a disease spectrum
Source: J Neurol. 2024 Mar 5;271(6):3186–202. doi: 10.1007/s00415-024-12191-w (PMC11136737; doi:10.1007/s00415-024-12191-w)
Supplement: Supplementary file 8 — Supplementary file8 (XLSX 27 KB) [file 415_2024_12191_MOESM8_ESM.xlsx]

## Sheet: Tabelle1
Suppl. Tab. 5:
Muscular degeneration (semiquantiative, Fischer grading)
SUMMARY
	Age at MRI	Disease duration (months)	Average Fisher-Grade	percent affected (Fischer≥2)
ASyS (n=3)	69.3333	26	0.526316	16.9591
OLM (n=3)	60	32	0.409357	14.6199
PM/UM (n=5)	61.6	20.16	0.435088	13.6842
P/A/O (SUM)	63.2727	24.9818	0.452951	14.8325
INDIVIDUAL MUSCLES
Average Fisher-Grade
	Masseter	Sternocleidomast.	Trapezius	Spl. cap. et cerv.	Semisp. cap. et cerv.	Levator scap.		Deltoideus	Pectoralis maj.	Pectoralis min.	Supraspinatus	Infraspinatus	Subscapularis	Teres major	Longissimus thor.	Semispinalis	Spinalis thor.	Rhomboideus maj.	Latissimus dorsi	Serratus ant.	Intercostal		Rectus abd.	Obliquus int.	Obliquus ext.	Transversus	Iliacus	Psoas	Multifidus	Sacrospinalis	Gluteus max.	Gluteus med.	Gluteus min. (ventral)	Gluteus min. (dorsal)		Add. long.	Add. brev.	Add. magn.	Pecttineus	Tensor fasc. lat.	Rectus fem.	Vastus med.	Vastus intermed.	Vastus lat.	Gracilis	Sartorius	Semitendinosus	Semimembranosus	Biceps fem. s.h.
ASyS (n=3)	0	0	0	0	0	0		0	0	0	0	1	1	0	1.33333	1.33333	1.33333	0	1	1	0.666667		1	0	1.66667	0	1	0	1.33333	1.33333	1.33333	1.33333	3	1.66667		0	0	1	0	0.666667	0	0	0	0	0	0	0	2	0
OLM (n=3)	0	0	1	0	0	0		0	1	0	0	0	0.666667	0.666667	0.666667	0	0	1	1.66667	1	0		0	0	0	0	0	0.666667	1	1	1	1	3	1.33333		0	0	0.666667	0	0	0.333333	0	0.333333	1	0	0	1	0.666667	0
PM/UM (n=5)	0	0	0	0	0.4	0		1	0	0	0	0	0.4	1.2	0.8	0.8	0.8	0	0.4	0.8	0.4		0.6	0	1	0	0	0	0.6	0.6	0.4	1.2	2	1.2		0	0	0.4	0	0.6	0	0	1.2	1.4	0.8	0.4	0	0.6	0
P/A/O (SUM)	0	0	0.272727	0	0.181818	0		0.454545	0.272727	0	0	0.272727	0.636364	0.727273	0.909091	0.727273	0.727273	0.272727	0.909091	0.909091	0.363636		0.545455	0	0.909091	0	0.272727	0.181818	0.909091	0.909091	0.818182	1.18182	2.54545	1.36364		0	0	0.636364	0	0.454545	0.0909091	0	0.636364	0.909091	0.363636	0.181818	0.272727	1	0
percent affected (Fischer≥2)
	Masseter	Sternocleidomast.	Trapezius	Spl. cap. et cerv.	Semisp. cap. et cerv.	Levator scap.		Deltoideus	Pectoralis maj.	Pectoralis min.	Supraspinatus	Infraspinatus	Subscapularis	Teres major	Longissimus thor.	Semispinalis	Spinalis thor.	Rhomboideus maj.	Latissimus dorsi	Serratus ant.	Intercostal		Rectus abd.	Obliquus int.	Obliquus ext.	Transversus	Iliacus	Psoas	Multifidus	Sacrospinalis	Gluteus max.	Gluteus med.	Gluteus min. (ventral)	Gluteus min. (dorsal)		Add. long.	Add. brev.	Add. magn.	Pecttineus	Tensor fasc. lat.	Rectus fem.	Vastus med.	Vastus intermed.	Vastus lat.	Gracilis	Sartorius	Semitendinosus	Semimembranosus	Biceps fem. s.h.
ASyS (n=3)	0	0	0	0	0	0		0	0	0	0	33.3333	33.3333	0	33.3333	33.3333	33.3333	0	33.3333	33.3333	33.3333		33.3333	0	66.6667	0	33.3333	0	33.3333	33.3333	33.3333	33.3333	100	66.6667		0	0	33.3333	0	33.3333	0	0	0	0	0	0	0	66.6667	0
OLM (n=3)	0	0	33.3333	0	0	0		0	33.3333	0	0	0	33.3333	33.3333	33.3333	0	0	33.3333	66.6667	33.3333	0		0	0	0	0	0	33.3333	33.3333	33.3333	33.3333	33.3333	100	33.3333		0	0	33.3333	0	0	0	0	0	33.3333	0	0	33.3333	33.3333	0
PM/UM (n=5)	0	0	0	0	20	0		40	0	0	0	0	20	60	40	40	40	0	20	40	20		20	0	40	0	0	0	20	20	20	20	60	20		0	0	20	0	20	0	0	40	40	20	20	0	20	0
P/A/O (SUM)	0	0	9.09091	0	9.09091	0		18.1818	9.09091	0	0	9.09091	27.2727	36.3636	36.3636	27.2727	27.2727	9.09091	36.3636	36.3636	18.1818		18.1818	0	36.3636	0	9.09091	9.09091	27.2727	27.2727	27.2727	27.2727	81.8182	36.3636		0	0	27.2727	0	18.1818	0	0	18.1818	27.2727	9.09091	9.09091	9.09091	36.3636	0
Oedema (semiquantiative)
SUMMARY
	fraction of affected muscles (average)
ASyS (n=3)	28.5461
OLM (n=3)	7.63889
PM/UM (n=5)	56.2404
P/A/O (SUM)	35.4324
INDIVIDUAL MUSCLES
percent patients with oedema
	Masseter	Sternocleidomast.	Trapezius	Spl. cap. et cerv.	Semisp. cap. et cerv.	Levator scap.		Deltoideus	Infraspinatus	Subscapularis	Teres major	Longissimus thor.	Semispinalis	Spinalis thor.	Rhomboideus maj.	Latissimus dorsi	Serratus ant.		Iliacus	Psoas	Multifidus	Sacrospinalis	Gluteus max.	Gluteus med.	Gluteus min.		Add. long.	Add. brev.	Add. magn.	Pecttineus	Tensor fasc. lat.	Rectus fem.	Vastus med.	Vastus intermed.	Vastus lat.	Gracilis	Sartorius	Semitendinosus	Semimembranosus	Biceps fem. s.h.	Biceps fem. l. h.		Tibialis ant.	Tibialis post.	Ext. digit. long.	Peroneus long.	Peroneus brev.	Popliteus	Soleus
ASyS (n=3)	0	33.3333	33.3333	33.3333	33.3333	33.3333		66.6667	66.6667	66.6667	33.3333	0	0	0	66.6667	33.3333	0		66.6667	33.3333	33.3333	33.3333	33.3333	33.3333	33.3333		33.3333	33.3333	33.3333	33.3333	33.3333	33.3333	33.3333	33.3333	33.3333	0	33.3333	33.3333	0	0	0		33.3333	33.3333	33.3333	33.3333	33.3333	33.3333	0
OLM (n=3)	0	0	0	0	0	66.6667		50	33.3333	0	0	0	0	0	0	0	0		0	0	0	0	0	0	0		0	0	0	0	0	33.3333	0	33.3333	33.3333	0	0	0	0	0	33.3333		0	0	33.3333	0	0	0	33.3333
PM/UM (n=5)	60	40	40	40	40	40		75	80	80	60	20	0	20	40	40	0		75	50	80	80	80	40	20		80	80	80	60	40	80	80	100	100	80	60	80	80	60	60		40	40	40	40	40	80	60
P/A/O (SUM)	30	27.2727	27.2727	27.2727	27.2727	45.4545		66.6667	63.6364	54.5455	36.3636	9.09091	0	9.09091	36.3636	27.2727	0		50	30	45.4545	45.4545	45.4545	27.2727	18.1818		45.4545	45.4545	45.4545	36.3636	27.2727	54.5455	45.4545	63.6364	63.6364	36.3636	36.3636	45.4545	36.3636	27.2727	36.3636		27.2727	27.2727	36.3636	27.2727	27.2727	45.4545	36.3636
Muscular degeneration (quantiative, fat fraction)
average fat fraction
	Sacrospinalis		Gluteus med.		Rectus fem.				Vastus med.				Vastus intermed.				Vastus lat.				Gracilis				Sartorius				Semitendinosus				Biceps fem. l. h.				Gastrocn. m.h.				Flex. hall. long.
					P	M	D		P	M	D		P	M	D		P	M	D		P	M	D		P	M	D		P	M	D		P	M	D		P	M	D		P	D
ASyS (n=3)	49		42.0333		17.1333	24.1333	10.5667		15.2	15.0667	17.2		12.8333	17.5	24.7		14.0667	16.1333	22.0333		12.4333	17.5667	17.9		13.1667	23.6667	12.4		23.1	36.1333	33.9		31.7	34.5	31.7		24.8	30.1667	32.2667		39.6333	37.2333
OLM (n=3)	47.7667		37.3		21.1333	15.7333	27.3667		15.3667	17.7333	21.3667		13.5333	22.3667	35.5		16.9667	26.9667	38.6667		21.2	18.0667	22.3333		23.5667	31.1333	34.8333		27.1667	36.4333	21.9		32.7	31.4	34.0333		17.2333	22.6333	27.8		30.1333	25.7667
PM/UM (n=5)	41.46		38.94		20.68	20.34	13.26		20.4	19.48	18.72		23.84	33.06	26.62		23.72	35.92	22.58		15.6	20.42	19.1		19.84	26.94	22.4		32	34.54	21.54		42.34	32.02	28.82		28.4	26.94	30.32		30.44	33.48
P/A/O (SUM)	45.2364		39.3364		19.8364	20.1182	16.3727		17.6091	17.8	19.0273		18.0273	25.9	28.5182		19.2455	28.0818	26.8182		16.2636	19	19.6545		19.0364	27.1909	23.0636		28.2545	35.4909	25.0091		36.8091	32.5273	31.0273		24.3727	26.6455	30.1636		32.8636	32.4
median fat fraction
	Sacrospinalis		Gluteus med.		Rectus fem.				Vastus med.				Vastus intermed.				Vastus lat.				Gracilis				Sartorius				Semitendinosus				Biceps fem. l. h.				Gastrocn. m.h.				Flex. hall. long.
					P	M	D		P	M	D		P	M	D		P	M	D		P	M	D		P	M	D		P	M	D		P	M	D		P	M	D		P	D
ASyS (n=3)	52.7		39.6		13.4	30.3	12.7		16.4	13.8	17.7		12.3	20.9	21.5		15.6	17.7	24.9		12.5	15.7	16.7		10.9	25.8	12.4		22.5	34.6	32.2		30.7	40.2	26.3		23.2	29.8	28.8		38.3	32.8
OLM (n=3)	42.8		40.1		19.8	14.8	17.1		16.3	17.6	22.8		13.3	16.7	32.5		16.2	23.6	27.7		19.6	18.3	20.7		25.6	31.3	20.4		20.8	23.2	18.5		21.2	18.6	28		18.7	26.4	29.7		31.4	19.7
PM/UM (n=5)	36.1		34.6		20	17.2	13.3		20.5	17.2	17.6		19.6	19.8	26.4		22.1	17.7	20.6		14.8	20.2	18.2		18.3	26.6	23.4		28	31.7	21		37.2	33.3	20.8		26.3	25	19.6		27.2	30.7
P/A/O (SUM)	42.8		39.6		19.8	17.2	13.3		16.6	17.2	17.7		16.2	19.8	26.4		16.5	19.7	25.7		15.5	18.3	18.2		18.3	26.6	17.7		25.9	31.7	26		34.1	33.3	26.3		20	26.4	28.8		31.4	30.7
distality index (D/P)
average
	Rectus fem.	Vastus med.	Vastus intermed.	Vastus lat.	Gracilis	Sartorius	Semitendinosus	Biceps fem. l. h.	Gastrocn. m.h.	Flex. hall. long.
ASyS (n=3)	0.6465	1.15294	1.9457	1.56279	1.5214	0.991931	1.5443	0.958023	1.32886	1.01226
OLM (n=3)	1.80917	1.44326	2.8231	2.33084	1.10932	1.4555	0.907421	1.06156	1.61108	0.910609
PM/UM (n=5)	0.778695	1.02524	1.38965	1.14576	1.22518	1.45924	0.709602	0.660893	1.03799	1.13009
P/A/O (SUM)	1.02368	1.17408	1.93224	1.5827	1.27437	1.33077	0.991197	0.851202	1.27361	1.0381
Asymmetry (semiquantiative)
Fischer
	average fraction w asymmetry
ASyS (n=3)	29.7436
OLM (n=3)	62.8205
PM/UM (n=5)	20.7143
P/A/O (SUM)	34.6603
Oedema
	average fraction w asymmetry
ASyS (n=3)	34.902
OLM (n=3)	16.6667
PM/UM (n=5)	27.4748
P/A/O (SUM)	26.5527
Abbreviations:
PM/UM polymyositis/unspecific myositis											vent. ventral
ASyS antisynthetase syndrome											Add. Adductor
OLM overlap myositis											long. longus/longum
noT no therapy											brev. brevis
T therapy											magn. magnus
Sternocleidomast. Sternocleidomastoideus											fasc. lat. fasciae latae
Spl. Splenius											fem. femoris
cap. capitis											intermed. intermedius
cerv. cervicis											lat. lateralis
Semisp. Semispinalis											l.h. long head
scap. scapulae											s.h. short head
maj. major											post. posterior
min. minor											Ext. digit. Extensor digitorum
thor. thoracis											Gastrocn. Gastrocnemius
dors. dorsi/dorsal											m.h. medial head
ant. anterior											l.h. lateral head
abd. abdominis											Flex. hall. Flexor hallucis
int. internus											P proximal
ext. externus											M mid
max. maximus											D distal
med. medius/medialis											w with
min. minimus
Supplement to: "Quantitative whole-body muscle MRI in Idiopathic Inflammatory Myopathies including Polymyositis with mitochondrial pathology - indications for a disease spectum"
Lea-Katharina Zierer, Steffen Naegel, Ilka Schneider, Thomas Kendzierski, Kathleen Kleeberg, Anna Koelsch, Leila Scholle, Christoph Schaefer, Arne Naegel, Stephan Zierz, Markus Otto, Gisela Stoltenburg-Didinger, Torsten Kraya, Dietrich Stoevesandt, Alexander Mensch
Journal of Neurology
Corresponding author: Alexander Mensch, MD, Department of Neurology, University Medicine Halle (Saale), Germany; alexander.mensch@uk-halle.de
[truncated: 11 more columns]
