# Supplementary material for: Quantitative whole-body muscle MRI in idiopathic inflammatory myopathies including polymyositis with mitochondrial pathology: indications for a disease spectrum
Source: J Neurol. 2024 Mar 5;271(6):3186–202. doi: 10.1007/s00415-024-12191-w (PMC11136737; doi:10.1007/s00415-024-12191-w)
Supplement: Supplementary file 9 — Supplementary file9 (XLSX 36 KB) [file 415_2024_12191_MOESM9_ESM.xlsx]

## Sheet: Tabelle1
Suppl. Tab. 6:
Muscular degeneration (semiquantiative, Fischer grading)
SUMMARY
	Age at MRI	Disease duration (months)	Average Fisher-Grade	percent affected (Fischer≥2)
sIBM noT (n=6)	61.3333	28.5	0.862573	31.2865
sIBM T (n=5)	53	81.6	1.43623	46.0365
PM-Mito noT (n=4)	57.75	32.25	0.258772	9.21053
PM-Mito T (=3)	57	100	0.269737	11.1111
P/A/O noT (n=3)	61.6667	5.6	0.222222	4.67836
P/A/O T (n=8)	63.875	32.25	0.539474	18.6404
IMNM noT (n=3)	59.3333	10.6667	0.184211	8.91813
IMNM T (n=9)	69.4444	46.7778	0.736842	22.5877
INDIVIDUAL MUSCLES
Average Fisher-Grade
	Masseter	Sternocleidomast.	Trapezius	Spl. cap. et cerv.	Semisp. cap. et cerv.	Levator scap.		Deltoideus	Pectoralis maj.	Pectoralis min.	Supraspinatus	Infraspinatus	Subscapularis	Teres major	Longissimus thor.	Semispinalis	Spinalis thor.	Rhomboideus maj.	Latissimus dorsi	Serratus ant.	Intercostal		Rectus abd.	Obliquus int.	Obliquus ext.	Transversus	Iliacus	Psoas	Multifidus	Sacrospinalis	Gluteus max.	Gluteus med.	Gluteus min. (ventral)	Gluteus min. (dorsal)		Add. long.	Add. brev.	Add. magn.	Pecttineus	Tensor fasc. lat.	Rectus fem.	Vastus med.	Vastus intermed.	Vastus lat.	Gracilis	Sartorius	Semitendinosus	Semimembranosus	Biceps fem. s.h.
sIBM noT (n=6)	0	0	0.333333	0	0	0		0	0	0	0	0	0.333333	1	0	0	0	0	1.5	0	0		1.66667	0.333333	1	0	0	0	0	0	0	0.666667	1.83333	0.666667		1	0	1.66667	0	1	1.5	1.83333	2.33333	2.5	1.66667	2.16667	0.666667	1.83333	1.33333
sIBM T (n=5)	0	0	0	0	0.4	0		0	0.75	0	0	0	1	0.4	1	0	0	0.8	1	0	0		1.5	0.8	1.4	0.6	0	0	1.6	1.6	0.6	0.8	3.2	1.2		2.2	1.2	2.4	1.4	2.8	2	3.2	3.6	3.8	3	2.8	2.2	2.6	2.2
PM-Mito noT (n=4)	0	0	0	0	0	0		0	0	0	0	0	0	0	0	0	0	0	0	0	0		0	0	0	0	0	0	0.75	0.75	0	0.5	2.5	0.25		0	0	0.5	0	0	0	0	1	2	0	0	0	0	0
PM-Mito T (=3)	0	0	0	0	0	0		0	0	0	0	0	0	0	0	0	0	0	0	0	0		0	0	0	0	0	0	0	0	0	1.33333	2.33333	1.33333		0	0	1.66667	0	0	0	0	0.666667	1.33333	0	1	0	0.333333	0
P/A/O noT (n=3)	0	0	0	0	0	0		0	0	0	0	0	0	0.666667	0	0	0	0	0	0.666667	0		0	0	0.666667	0	0	0	0.333333	0.333333	0	1	2	0.666667		0	0	0.666667	0	0.333333	0	0	0	0	0.333333	0.666667	0	0.333333	0
P/A/O T (n=8)	0	0	0.375	0	0.25	0		0.625	0.375	0	0	0.375	0.875	0.75	1.25	1	1	0.375	1.25	1	0.5		0.75	0	1	0	0.375	0.25	1.125	1.125	1.125	1.25	2.75	1.625		0	0	0.625	0	0.5	0.125	0	0.875	1.25	0.375	0	0.375	1.25	0
IMNM noT (n=3)	0	0	0	0	0	0		0	0	0	0	0	0.666667	0	0	0.666667	0.666667	0	0	0	0		0	0	1	0	0	0	0	0	0	1.33333	2.33333	0.666667		0	0	0	0	0	0	0	0	0	0	0	0	1	0
IMNM T (n=9)	0.333333	0.222222	0.333333	0.444444	0.444444	0.222222		0	0.444444	0.666667	0	0.222222	0.888889	0.666667	0.333333	0.555556	0.555556	0.666667	0.888889	0.666667	0.444444		1.22222	0.666667	0.888889	0.222222	0.777778	0.888889	1.44444	1.44444	1.44444	1.55556	3	2.88889		0.777778	0.777778	0.777778	0.777778	0.888889	0.777778	0.444444	0.666667	0.666667	0.666667	0.444444	1	1.44444	0.666667
percent affected (Fischer≥2)
	Masseter	Sternocleidomast.	Trapezius	Spl. cap. et cerv.	Semisp. cap. et cerv.	Levator scap.		Deltoideus	Pectoralis maj.	Pectoralis min.	Supraspinatus	Infraspinatus	Subscapularis	Teres major	Longissimus thor.	Semispinalis	Spinalis thor.	Rhomboideus maj.	Latissimus dorsi	Serratus ant.	Intercostal		Rectus abd.	Obliquus int.	Obliquus ext.	Transversus	Iliacus	Psoas	Multifidus	Sacrospinalis	Gluteus max.	Gluteus med.	Gluteus min. (ventral)	Gluteus min. (dorsal)		Add. long.	Add. brev.	Add. magn.	Pecttineus	Tensor fasc. lat.	Rectus fem.	Vastus med.	Vastus intermed.	Vastus lat.	Gracilis	Sartorius	Semitendinosus	Semimembranosus	Biceps fem. s.h.
sIBM noT (n=6)	0	0	16.6667	0	0	0		0	0	0	0	0	16.6667	50	0	0	0	0	66.6667	0	0		50	16.6667	50	0	0	0	0	0	0	0	50	16.6667		50	0	66.6667	0	33.3333	50	66.6667	83.3333	83.3333	66.6667	83.3333	16.6667	66.6667	50
sIBM T (n=5)	0	20	0	0	20	20		0	40	20	0	0	40	20	40	0	0	20	40	20	0		60	20	60	20	20	0	40	40	20	20	100	20		60	40	60	40	80	80	100	100	100	100	100	60	80	60
PM-Mito noT (n=4)	0	0	0	0	0	0		0	0	0	0	0	0	0	0	0	0	0	0	0	0		0	0	0	0	0	0	25	25	0	25	100	0		0	0	25	0	0	0	0	25	75	0	0	0	0	0
PM-Mito T (=3)	33.3333	0	0	0	0	0		0	0	0	0	0	0	0	0	0	0	0	0	0	0		0	0	0	0	0	0	0	0	0	33.3333	100	33.3333		0	0	66.6667	0	0	0	0	33.3333	66.6667	0	33.3333	0	0	0
P/A/O noT (n=3)	0	0	0	0	0	0		0	0	0	0	0	0	33.3333	0	0	0	0	0	33.3333	0		0	0	33.3333	0	0	0	0	0	0	0	66.6667	0		0	0	33.3333	0	0	0	0	0	0	0	33.3333	0	0	0
P/A/O T (n=8)	0	0	12.5	0	12.5	0		25	12.5	0	0	12.5	37.5	37.5	50	37.5	37.5	12.5	50	37.5	25		25	0	37.5	0	12.5	12.5	37.5	37.5	37.5	37.5	87.5	50		0	0	25	0	25	0	0	25	37.5	12.5	0	12.5	50	0
IMNM noT (n=3)	0	0	0	0	0	0		33.3333	0	0	0	0	33.3333	0	0	33.3333	33.3333	0	0	0	0		0	0	66.6667	0	0	0	0	0	0	33.3333	100	33.3333		0	0	0	0	0	0	0	0	0	0	0	0	33.3333	0
IMNM T (n=9)	11.1111	11.1111	11.1111	22.2222	22.2222	11.1111		0	11.1111	22.2222	0	11.1111	33.3333	22.2222	11.1111	22.2222	22.2222	22.2222	33.3333	33.3333	22.2222		44.4444	22.2222	33.3333	11.1111	22.2222	33.3333	44.4444	44.4444	44.4444	66.6667	100	88.8889		22.2222	22.2222	22.2222	22.2222	33.3333	33.3333	22.2222	22.2222	22.2222	11.1111	22.2222	33.3333	55.5556	22.2222
Oedema (semiquantiative)
SUMMARY
	fraction of affected muscles (average)
sIBM noT (n=6)	41.5864
sIBM T (n=5)	34.859
PM-Mito noT (n=4)	26.1096
PM-Mito T (=3)	16.2234
P/A/O noT (n=3)	63.8285
P/A/O T (n=8)	24.7839
IMNM noT (n=3)	32.9048
IMNM T (n=9)	40.6037
INDIVIDUAL MUSCLES
percent patients with oedema
	Masseter	Sternocleidomast.	Trapezius	Spl. cap. et cerv.	Semisp. cap. et cerv.	Levator scap.		Deltoideus	Infraspinatus	Subscapularis	Teres major	Longissimus thor.	Semispinalis	Spinalis thor.	Rhomboideus maj.	Latissimus dorsi	Serratus ant.		Iliacus	Psoas	Multifidus	Sacrospinalis	Gluteus max.	Gluteus med.	Gluteus min.		Add. long.	Add. brev.	Add. magn.	Pecttineus	Tensor fasc. lat.	Rectus fem.	Vastus med.	Vastus intermed.	Vastus lat.	Gracilis	Sartorius	Semitendinosus	Semimembranosus	Biceps fem. s.h.	Biceps fem. l. h.		Tibialis ant.	Tibialis post.	Ext. digit. long.	Peroneus long.	Peroneus brev.	Popliteus	Soleus
sIBM noT (n=6)	16.6667	16.6667	0	0	16.6667	33.3333		50	16.6667	16.6667	16.6667	0	0	0	0	0	0		0	0	16.6667	16.6667	33.3333	16.6667	16.6667		40	40	83.3333	0	33.3333	66.6667	66.6667	83.3333	83.3333	50	50	66.6667	83.3333	100	100		83.3333	83.3333	66.6667	83.3333	16.6667	83.3333	66.6667
sIBM T (n=5)	0	20	0	20	0	0		66.6667	20	20	0	25	25	25	0	20	0		20	0	0	0	20	0	20		60	60	80	40	20	100	80	100	100	20	40	20	40	60	60		80	80	20	60	0	80	20
PM-Mito noT (n=4)	0	0	25	0	0	0		33.3333	25	25	25	0	0	0	0	25	0		0	0	75	50	0	0	0		50	50	50	0	25	50	50	75	100	50	25	50	50	50	75		0	0	25	50	0	50	0
PM-Mito T (=3)	50	0	0	33.3333	0	33.3333		0	0	0	0	0	0	0	0	0	0		0	0	0	0	0	0	0		0	0	66.6667	0	33.3333	33.3333	33.3333	66.6667	66.6667	33.3333	33.3333	0	33.3333	33.3333	0		33.3333	0	0	33.3333	0	33.3333	33.3333
P/A/O noT (n=3)	66.6667	33.3333	33.3333	33.3333	33.3333	33.3333		66.6667	100	100	66.6667	33.3333	0	33.3333	33.3333	33.3333	0		100	100	100	100	100	66.6667	33.3333		100	100	100	66.6667	66.6667	100	100	100	100	100	33.3333	100	100	66.6667	66.6667		33.3333	33.3333	33.3333	33.3333	33.3333	100	66.6667
P/A/O T (n=8)	14.2857	25	25	25	25	50		66.6667	50	37.5	25	0	0	0	37.5	25	0		37.5	12.5	25	25	25	12.5	12.5		25	25	25	25	12.5	37.5	25	50	50	12.5	37.5	25	12.5	12.5	25		25	25	37.5	25	25	25	25
IMNM noT (n=3)	50	0	0	0	0	0		100	33.3333	33.3333	33.3333	0	0	0	33.3333	33.3333	0		33.3333	33.3333	33.3333	33.3333	33.3333	33.3333	33.3333		33.3333	66.6667	66.6667	33.3333	33.3333	66.6667	33.3333	33.3333	66.6667	0	33.3333	66.6667	66.6667	33.3333	66.6667		66.6667	66.6667	0	33.3333	0	66.6667	66.6667
IMNM T (n=9)	11.1111	0	11.1111	0	0	33.3333		25	55.5556	66.6667	22.2222	11.1111	22.2222	11.1111	0	22.2222	0		55.5556	66.6667	50	50	44.4444	66.6667	66.6667		77.7778	55.5556	66.6667	44.4444	22.2222	55.5556	55.5556	55.5556	66.6667	22.2222	33.3333	44.4444	66.6667	55.5556	66.6667		37.5	44.4444	22.2222	22.2222	12.5	77.7778	77.7778
Muscular degeneration (quantiative, fat fraction)
average fat fraction
	Sacrospinalis		Gluteus med.		Rectus fem.				Vastus med.				Vastus intermed.				Vastus lat.				Gracilis				Sartorius				Semitendinosus				Biceps fem. l. h.				Gastrocn. m.h.				Flex. hall. long.
					P	M	D		P	M	D		P	M	D		P	M	D		P	M	D		P	M	D		P	M	D		P	M	D		P	M	D		P	D
sIBM noT (n=6)	29.55		24.9167		40.2	40.2167	35.4667		27.6	34.4333	41.7833		22.8167	28.8667	58.0833		23.0333	27.9	58.3		20.1833	38.9333	52.2		34.75	43.1	55.1333		22.05	39.4833	40.8333		32.5167	45.75	66.1333		53.0833	58.8667	75.7833		31.65	60.44
sIBM T (n=5)	26.34		28.76		61.2	55.38	55.82		40.56	54.88	69.94		45.88	43.96	79.96		45.92	52.84	80.26		49.96	65.2	78.28		46.78	66.28	77.42		36.36	59.7	74.88		47.7	52.74	68.2		68.24	71.44	77.3		51.16	76.4
PM-Mito noT (n=4)	19.275		24.075		17.2	14.375	12.1		15.5	16.2	26.1		14.95	14.975	48.9667		16.05	16.25	44.5		14.6	18.475	19.3		14.25	22.325	23.2667		16.45	22.25	22.9333		20.95	20.075	20.575		31.2	40.375	55.05		18.325	42.35
PM-Mito T (=3)	16.5333		34.2333		16.3	17.1	10.1333		17.5	21.3667	20.1667		17.1667	16	35.3333		16.8	14.8	20.1333		15.9333	22.8333	22.3667		22.6333	26.8333	39.3		23.1333	20.4333	22.3333		23.5333	18.9	24.5		22.3667	23.3667	27.3		30.6	34.2667
P/A/O noT (n=3)	33.3333		31.6333		17.6667	16.3333	11.7333		17.0333	14.8667	19.6		16.1667	15.5	26.5333		17.4	15.4	23.9667		16.8	22	21.4333		15.5	24.8	18.7		23.7333	33.5	20.2333		32.5667	26.4	22		20.7	21.7667	23.2333		28.7333	31.5
P/A/O T (n=8)	49.7		42.225		20.65	21.5375	18.1125		17.825	18.9	18.8125		18.725	29.8	29.2625		19.9375	32.8375	27.8875		16.0625	17.875	18.9875		20.3625	28.0875	24.7		29.95	36.2375	26.8		38.4	34.825	34.4125		25.75	28.475	32.7625		34.4125	32.7375
IMNM noT (n=3)	27		37.6		29.0667	14.4333	8.26667		12.5	13.3667	12.5667		21.9333	14.4667	22.3333		13.2333	16.1333	12.3667		12.0667	14.4333	15.6		15.8333	18.5	13.6333		18.5333	27	21.1667		32.1333	26.8	26.4		33.9	27.0667	35.5333		17.4667	12.6333
IMNM T (n=9)	49.8		46.0778		32.5111	30.7778	27.0667		20.4	23.3889	21.9		23.7556	22.9556	31.2125		24.1	26.2444	27.3778		26.3667	28.1444	20.4375		22.3	30.1889	22.05		42.6889	47.0333	34.4375		46.0889	40.2333	35.925		32.325	40.625	39.4889		30.4111	30.19
median fat fraction
	Sacrospinalis		Gluteus med.		Rectus fem.				Vastus med.				Vastus intermed.				Vastus lat.				Gracilis				Sartorius				Semitendinosus				Biceps fem. l. h.				Gastrocn. m.h.				Flex. hall. long.
					P	M	D		P	M	D		P	M	D		P	M	D		P	M	D		P	M	D		P	M	D		P	M	D		P	M	D		P	D
sIBM noT (n=6)	28.8		22.85		33.9	34.4	21.25		21.4	30.25	41.7		19.25	24.4	68.65		16.8	20.6	58.95		17.05	41.1	55.95		31.95	44.9	61.25		18.1	38.05	33.35		29.3	40.35	67.75		57.3	71	74.95		24.45	67.6
sIBM T (n=5)	27.2		23.55		39.85	44.05	31.2		18.85	34.7	47.15		19.3	24.4	71.1		18.45	24.1	71.2		23.1	48.05	75.1		36.8	54.9	74.9		18.7	38	45.85		33.5	35.75	74.05		63.5	73	76.4		33.85	73.5
PM-Mito noT (n=4)	19.45		21.5		17.3	13	11.25		14.25	15.65	29.1		13.6	13.95	50.4		14.45	12.25	49.05		10.5	13.95	16.55		13.7	23	16.4		13.5	18.8	16.9		18.05	19.8	18.2		19.4	37.5	64.9		20.2	42.8
PM-Mito T (=3)	16.2		30.6		15.1	15.5	8.2		12.6	23.8	15.4		13.7	13.8	35.6		12.4	11.1	18.5		17.4	25.6	21.7		15.4	20	32		18.6	19.1	25.1		23.3	19.3	22.1		20.8	25.1	18.3		35.8	25.1
P/A/O noT (n=3)	23.6		33.8		17.8	17.2	13.1		18.7	15	19.8		17.9	15.3	26.4		16.7	15.4	26.4		14.8	21.3	25.9		12.3	19.8	17.7		25.9	30.3	15.2		34.1	23.1	20.8		19.3	19.7	19.6		27.2	30.7
P/A/O T (n=8)	47.75		40.1		19.9	16.75	15.3		16.5	18.8	17.7		14.75	22.1	26.75		16.35	22.3	25.3		16.25	17.1	17.45		18.35	28.45	18.7		25.85	33.15	27		36.05	36.75	27.15		21.6	27.9	29.25		34.85	29.85
IMNM noT (n=3)	29.2		35.3		22.3	13.3	8.5		13.8	13	11.5		22.7	14.9	20.8		13.5	11.9	11.9		11.3	13	13.6		15.8	17.1	13		20.4	24.8	21		30.1	27	22.2		27.1	19.8	19.9		17.7	12.6
IMNM T (n=9)	43.5		46.9		25.9	21.9	14.8		17.1	19.6	20.4		20.8	17.5	28.8		19.3	24.1	25.1		20.6	21.2	20.3		17.7	24.7	21.25		40.6	40.1	26.7		44.6	29.7	32.5		28.7	33.3	48.4		30.7	28
distality index (D/P)
average
	Rectus fem.	Vastus med.	Vastus intermed.	Vastus lat.	Gracilis	Sartorius	Semitendinosus	Biceps fem. l. h.	Gastrocn. m.h.	Flex. hall. long.
sIBM noT (n=6)	0.833388	1.66484	2.68501	2.91165	2.8654	1.61202	2.06923	2.14791	1.90423	2.64205
sIBM T (n=5)	0.97635	2.19314	2.20561	2.36198	1.66644	2.08177	3.12342	1.40945	1.15114	2.57224
PM-Mito noT (n=4)	0.645316	1.61408	3.26103	3.34994	1.49026	1.75727	1.26452	1.03105	1.63531	2.23566
PM-Mito T (=3)	0.619114	1.17649	2.24105	1.30442	1.55283	3.15882	1.0415	1.03394	1.26704	1.09657
P/A/O noT (n=3)	0.865589	1.24561	1.78192	1.48443	1.29244	1.61334	0.827857	0.663856	1.10127	1.14613
P/A/O T (n=8)	1.08297	1.14725	1.98861	1.61955	1.26759	1.22481	1.05245	0.921457	1.33824	0.997583
IMNM noT (n=3)	0.325531	1.06797	1.02546	0.978068	1.26123	0.840289	1.22815	0.80799	0.928124	0.718138
IMNM T (n=9)	0.797509	1.15363	1.59131	1.20939	1.00108	1.10261	0.911839	0.797121	1.0394	0.97253
Asymmetry (semiquantiative)
Fischer
	average fraction w asymmetry
sIBM noT (n=6)	33.1375
sIBM T (n=5)	23.8529
PM-Mito noT (n=4)	21.7262
PM-Mito T (=3)	46.4286
P/A/O noT (n=3)	14.2857
P/A/O T (n=8)	42.3008
IMNM noT (n=3)	24.0741
IMNM T (n=9)	26.2942
Oedema
	average fraction w asymmetry
sIBM noT (n=6)	38.5392
sIBM T (n=5)	48.8345
PM-Mito noT (n=4)	57.2115
PM-Mito T (=3)	17.3203
P/A/O noT (n=3)	19.4025
P/A/O T (n=8)	29.2341
IMNM noT (n=3)	18.3232
IMNM T (n=9)	42.5923
Abbreviations:
noT no therapy											Add. Adductor
T therapy											long. longus/longum
Sternocleidomast. Sternocleidomastoideus											brev. brevis
Spl. Splenius											magn. magnus
cap. capitis											fasc. lat. fasciae latae
cerv. cervicis											fem. femoris
Semisp. Semispinalis											intermed. intermedius
scap. scapulae											lat. lateralis
maj. major											l.h. long head
min. minor											s.h. short head
thor. thoracis											post. posterior
dors. dorsi/dorsal											Ext. digit. Extensor digitorum
ant. anterior											Gastrocn. Gastrocnemius
abd. abdominis											m.h. medial head
int. internus											l.h. lateral head
ext. externus											Flex. hall. Flexor hallucis
max. maximus											P proximal
med. medius/medialis											M mid
min. minimus											D distal
vent. ventral											w with
Supplement to: "Quantitative whole-body muscle MRI in Idiopathic Inflammatory Myopathies including Polymyositis with mitochondrial pathology - indications for a disease spectum"
Lea-Katharina Zierer, Steffen Naegel, Ilka Schneider, Thomas Kendzierski, Kathleen Kleeberg, Anna Koelsch, Leila Scholle, Christoph Schaefer, Arne Naegel, Stephan Zierz, Markus Otto, Gisela Stoltenburg-Didinger, Torsten Kraya, Dietrich Stoevesandt, Alexander Mensch
Journal of Neurology
Corresponding author: Alexander Mensch, MD, Department of Neurology, University Medicine Halle (Saale), Germany; alexander.mensch@uk-halle.de
[truncated: 11 more columns]
