# Supplementary material for: Quantitative whole-body muscle MRI in idiopathic inflammatory myopathies including polymyositis with mitochondrial pathology: indications for a disease spectrum
Source: J Neurol. 2024 Mar 5;271(6):3186–202. doi: 10.1007/s00415-024-12191-w (PMC11136737; doi:10.1007/s00415-024-12191-w)
Supplement: Supplementary file 10 — Supplementary file10 (XLSX 29 KB) [file 415_2024_12191_MOESM10_ESM.xlsx]

## Sheet: Fig.1A&B 
Suppl. Tab. 7:
Fig 1 A - proportion of affected muscles
	p
Kruskal-Wallis-Test	<0,001
Dunn's Post Hoc Test
	p bonf
Control - sIBM	<0,001
sIBM - PM-Mito	0.208
sIBM - P/A/O	0.301
sIBM - IMNM	0.8
Control - PM-Mito	0.179
PM-Mito - P/A/O	1
PM-Mito - IMNM	1
Control - P/A/O	0.01
Control - IMNM	<0,001
IMNM - P/A/O	1
Fig 1 B - average Fischer grade
	p
Kruskal-Wallis-Test	<0,001
Dunn's Post Hoc Test
	p bonf
Control - sIBM	<0,001
sIBM - PM-Mito	0.141
sIBM - P/A/O	0.472
sIBM - IMNM	0.486
Control - PM-Mito	2.33
PM-Mito - P/A/O	1
PM-Mito - IMNM	1
Control - P/A/O	0.004
Control - IMNM	0.002
IMNM - P/A/O	1
Supplement to: "Quantitative whole-body muscle MRI in Idiopathic Inflammatory Myopathies including Polymyositis with mitochondrial pathology - indications for a disease spectum"
Lea-Katharina Zierer, Steffen Naegel, Ilka Schneider, Thomas Kendzierski, Kathleen Kleeberg, Anna Koelsch, Leila Scholle, Christoph Schaefer, Arne Naegel, Stephan Zierz, Markus Otto, Gisela Stoltenburg-Didinger, Torsten Kraya, Dietrich Stoevesandt, Alexander Mensch
Journal of Neurology
Corresponding author: Alexander Mensch, MD, Department of Neurology, University Medicine Halle (Saale), Germany; alexander.mensch@uk-halle.de

## Sheet: Fig.2
Suppl. Tab. 7:
Fig 2 - proportion of affected muscles
	p
Kruskal-Wallis-Test	0.531
Dunn's Post Hoc Test
	p bonf
sIBM - PM-Mito	0.966
sIBM - P/A/O	1
sIBM - IMNM	1
PM-Mito - P/A/O	1
PM-Mito - IMNM	1
P/A/O - IMNM	1
Supplement to: "Quantitative whole-body muscle MRI in Idiopathic Inflammatory Myopathies including Polymyositis with mitochondrial pathology - indications for a disease spectum"
Lea-Katharina Zierer, Steffen Naegel, Ilka Schneider, Thomas Kendzierski, Kathleen Kleeberg, Anna Koelsch, Leila Scholle, Christoph Schaefer, Arne Naegel, Stephan Zierz, Markus Otto, Gisela Stoltenburg-Didinger, Torsten Kraya, Dietrich Stoevesandt, Alexander Mensch
Journal of Neurology
Corresponding author: Alexander Mensch, MD, Department of Neurology, University Medicine Halle (Saale), Germany; alexander.mensch@uk-halle.de

## Sheet: Fig.3&Suppl.Fig.2
Suppl. Tab. 7:
Mean fat fraction (MFF)
Dunn's Post Hoc Test p bonf
	Sacrospinalis	Gluteus med.	Rectus fem. P	Rectus fem. M	Rectus fem. D	Vastus med. P	Vastus med. M	Vastus med. D	Vastus intermed. P	Vastus intermed. M	Vastus intermed. D	Vastus lat. P	Vastus lat. M	Vastus lat. D	Gracilis P	Gracilis M	Gracilis D	Sartorius P	Sartorius M	Sartorius D	Semitendinosus P	Semitendinosus M	Semitendinosus D	Bizeps fem. l. h. P	Bizeps fem. l. h. M	Bizeps fem. l. h. D	Gastrocn. m. h. P	Gastrocn. m. h. M	Gastrocn. m. h. D	Flex. hall. long. P	Flex. hall. long. D
Control - sIBM	1	1	<0,001	<0,001	<0,001	<0,001	<0,001	<0,001	<0,001	<0,001	<0,001	0.003	<0,001	<0,001	<0,001	<0,001	<0,001	<0,001	<0,001	<0,001	1	<0,001	<0,001	0.017	<0,001	<0,001	<0,001	<0,001	<0,001	0.031	<0,001
sIBM - PM-Mito	0.736	1	0.024	0.063	0.014	0.079	0.136	0.248	0.208	0.166	1	0.371	0.037	0.24	0.129	0.068	0.108	0.007	0.019	0.173	1	0.001	0.104	0.058	0.008	0.015	0.524	0.235	0.338	1	0.406
sIBM - P/A/O	1	0.442	0.054	0.189	0.228	0.394	0.102	0.075	0.58	1	0.174	1	1	0.04	0.503	0.019	0.013	0.026	0.123	0.007	1	1	0.171	1	0.927	0.057	0.183	0.119	0.068	1	0.267
sIBM - IMNM	1	0.049	1	0.324	0.171	0.149	0.107	0.01	1	0.98	0.051	1	1	<0,001	1	0.063	0.01	0.09	0.025	0.008	1	1	0.689	1	1	0.433	0.308	0.079	0.029	1	0.006
Control - PM-Mito	1	1	1	1	1	1	1	0.613	1	1	0.108	1	1	1	1	1	1	1	1	1	1	1	1	1	1	1	0.51	0.716	0.211	1	0.182
PM-Mito - P/A/O	0.033	1	1	1	1	1	1	1	1	1	1	1	0.529	1	1	1	1	1	1	1	0.701	0.125	1	0.198	0.637	1	1	1	1	1	1
PM-Mito - IMNM	0.016	0.257	0.714	1	1	1	1	1	1	1	1	1	1	1	1	1	1	1	1	1	0.43	0.055	1	0.022	0.266	1	1	1	1	1	1
Control - P/A/O	0.092	0.004	1	0.268	0.54	0.394	0.833	0.41	1	0.033	0.098	0.147	0.056	1	0.635	1	1	1	1	1	0.267	0.126	0.181	0.096	0.154	0.659	0.181	0.301	0.185	0.01	0.043
Control - IMNM	0.04	<0,001	0.017	0.101	0.559	0.822	0.621	1	0.032	0.054	0.356	0.187	0.172	1	0.109	1	1	1	1	1	0.119	0.041	0.027	0.004	0.034	0.072	0.096	0.444	0.294	0.31	1
IMNM - P/A/O	1	1	1	1	1	1	1	1	1	1	1	1	1	1	1	1	1	1	1	1	1	1	1	1	1	1	1	1	1	1	1
	Rectus fem. D/P	Vastus med. D/P	Vastus intermed. D/P	Vastus lat. D/P	Gracilis D/P	Sartorius D/P	Semitendinosus D/P	Bizeps fem. l. h. D/P	Gastrocn. m. h. D/P	Flex. hall. long. D/P
Control - sIBM	0.997	0.064	0.217	0.428	1	0.278	<0,001	<0,001	0.26	0.014
sIBM - PM-Mito	0.641	1	1	1	1	1	0.967	0.742	1	1
sIBM - P/A/O	1	0.247	1	0.554	0.307	1	0.002	0.004	1	0.21
sIBM - IMNM	0.449	0.127	0.13	0.006	0.016	0.19	0.008	<0,001	0.364	0.005
Control - PM-Mito	1	1	0.269	1	1	1	1	1	1	0.296
PM-Mito - P/A/O	1	1	1	1	1	1	1	1	1	1
PM-Mito - IMNM	1	1	0.156	0.108	0.555	1	1	0.735	1	0.109
Control - P/A/O	1	1	1	1	1	1	1	1	0.447	1
Control - IMNM	1	1	1	0.65	0.377	1	1	1	1	1
IMNM - P/A/O	1	1	1	1	1	1	1	1	0.574	1
Abbreviations:
med. medius/medialis
fem. femoris
intermed. intermedius
lat. lateralis
l.h. long head
Gastrocn. m.h. Gastrocnemius medial head
Flex. hall. long. Flexor hallucis longus
P proximal
M mid
D distal
Supplement to: "Quantitative whole-body muscle MRI in Idiopathic Inflammatory Myopathies including Polymyositis with mitochondrial pathology - indications for a disease spectum"
Lea-Katharina Zierer, Steffen Naegel, Ilka Schneider, Thomas Kendzierski, Kathleen Kleeberg, Anna Koelsch, Leila Scholle, Christoph Schaefer, Arne Naegel, Stephan Zierz, Markus Otto, Gisela Stoltenburg-Didinger, Torsten Kraya, Dietrich Stoevesandt, Alexander Mensch
Journal of Neurology
Corresponding author: Alexander Mensch, MD, Department of Neurology, University Medicine Halle (Saale), Germany; alexander.mensch@uk-halle.de

## Sheet: Suppl.Fig.1B&C
Suppl. Tab. 7:
Asymmetry in Fischer grading
Kruskal-Wallis-Test	p
	0.108
Dunn's Post Hoc Test
	p bonf
Control - sIBM	0.309
sIBM - PM-Mito	1
sIBM - P/A/O	1
sIBM - IMNM	1
Control - PM-Mito	0.543
PM-Mito - P/A/O	1
PM-Mito - IMNM	1
Control - P/A/O	0.442
Control - IMNM	1
IMNM - P/A/O	1
Asymmetric oedema
Kruskal-Wallis-Test	p
	<0,001
Dunn's Post Hoc Test
	p bonf
Control - sIBM	<0,001
sIBM - PM-Mito	1
sIBM - P/A/O	1
sIBM - IMNM	1
Control - PM-Mito	0.01
PM-Mito - P/A/O	1
PM-Mito - IMNM	1
Control - P/A/O	0.026
Control - IMNM	0.002
IMNM - P/A/O	1
Supplement to: "Quantitative whole-body muscle MRI in Idiopathic Inflammatory Myopathies including Polymyositis with mitochondrial pathology - indications for a disease spectum"
Lea-Katharina Zierer, Steffen Naegel, Ilka Schneider, Thomas Kendzierski, Kathleen Kleeberg, Anna Koelsch, Leila Scholle, Christoph Schaefer, Arne Naegel, Stephan Zierz, Markus Otto, Gisela Stoltenburg-Didinger, Torsten Kraya, Dietrich Stoevesandt, Alexander Mensch
Journal of Neurology
Corresponding author: Alexander Mensch, MD, Department of Neurology, University Medicine Halle (Saale), Germany; alexander.mensch@uk-halle.de

## Sheet: Suppl. Tab. 6
Suppl. Tab. 7:
Statistics to Suppl. Tab. 6:
MFF - disease duration					MFF - therapy
	ANCOVA	Spearmans correlations				ANCOVA	Kruskal-Wallis-Test	Mann-Whitney U test
	p	spearmans rho	p			p	p	p
Total cohort	0.018	0.377	0.015		Total cohort	0.722	0.285	0.295
sIBM	0.278	0.685	0.02		sIBM	0.174	0.018	0.017
PM-Mito	0.805	0.018	0.969		PM-Mito	0.822	0.724	0.857
P/A/O	0.878	0.275	0.414		P/A/O	0.349	0.307	0.376
IMNM	0.055	0.12	0.711		IMNM	0.351	0.166	0.209
Fischer grade - disease duration					Fischer grade - therapy
	ANCOVA	Spearmans correlations				ANCOVA	Kruskal-Wallis-Test	Mann-Whitney U test
	p	spearmans rho	p			p	p	p
Total cohort	0.002	0.453	0.003		Total cohort	0.57	0.195	0.199
sIBM	0.564	0.52	0.101		sIBM	0.27	0.1	0.126
PM-Mito	0.04	0.595	0.159		PM-Mito	0.176	1	1
P/A/O	0.47	0.311	0.352		P/A/O	0.382	0.102	0.133
IMNM	0.008	0.29	0.36		IMNM	0.492	0.229	0.266
Affected Fischer - disease duration					Affected Fischer - therapy
	ANCOVA	Spearmans correlations				ANCOVA	Kruskal-Wallis-Test	Mann-Whitney U test
	p	spearmans rho	p			p	p	p
Total cohort	0.008	0.463	0.002		Total cohort	0.564	0.218	0.223
sIBM	0.754	0.58	0.062		sIBM	0.381	0.199	0.233
PM-Mito	0.023	0.618	0.139		PM-Mito	0.176	1	1
P/A/O	0.466	0.365	0.27		P/A/O	0.208	0.102	0.125
IMNM	0.052	0.176	0.585		IMNM	0.572	0.518	0.6
Oedema - disease duration					Oedema - therapy
	ANCOVA	Spearmans correlations				ANCOVA	Kruskal-Wallis-Test	Mann-Whitney U test
	p	spearmans rho	p			p	p	p
Total cohort	0.058	-0.504	<0,001		Total cohort	0.691	0.245	0.25
sIBM	0.509	0.078	0.819		sIBM	0.406	0.464	0.522
PM-Mito	0.396	0.09	0.848		PM-Mito	0.341	0.48	0.629
P/A/O	0.155	-0.554	0.077		P/A/O	0.295	0.153	0.194
IMNM	0.006	-0.851	<0,001		IMNM	0.147	0.405	0.482
Supplement to: "Quantitative whole-body muscle MRI in Idiopathic Inflammatory Myopathies including Polymyositis with mitochondrial pathology - indications for a disease spectum"
Lea-Katharina Zierer, Steffen Naegel, Ilka Schneider, Thomas Kendzierski, Kathleen Kleeberg, Anna Koelsch, Leila Scholle, Christoph Schaefer, Arne Naegel, Stephan Zierz, Markus Otto, Gisela Stoltenburg-Didinger, Torsten Kraya, Dietrich Stoevesandt, Alexander Mensch
Journal of Neurology
Corresponding author: Alexander Mensch, MD, Department of Neurology, University Medicine Halle (Saale), Germany; alexander.mensch@uk-halle.de

## Sheet: clinical parameters
Suppl. Tab. 5:
clinical parameters
BMI			Age				Disease Duration
Kruskal-Wallis-Test	p		Kruskal-Wallis-Test		p		Kruskal-Wallis-Test		p
	0.809				0.128				< 0,001
Dunn's Post Hoc Test			Dunn's Post Hoc Test				Dunn's Post Hoc Test
	p bonf				p bonf				p bonf
Control - sIBM	1		Control - sIBM		1		Control - sIBM		<0,001
sIBM - PM-Mito	1		sIBM - PM-Mito		1		sIBM - PM-Mito		1
sIBM - P/A/O	1		sIBM - P/A/O		1		sIBM - P/A/O		1
sIBM - IMNM	1		sIBM - IMNM		0.573		sIBM - IMNM		1
Control - PM-Mito	1		Control - PM-Mito		1		Control - PM-Mito		<0,001
PM-Mito - P/A/O	1		PM-Mito - P/A/O		1		PM-Mito - P/A/O		1
PM-Mito - IMNM	1		PM-Mito - IMNM		0.837		PM-Mito - IMNM		1
Control - P/A/O	1		Control - P/A/O		1		Control - P/A/O		<0,001
Control - IMNM	1		Control - IMNM		0.119		Control - IMNM		<0,001
IMNM - P/A/O	1		IMNM - P/A/O		1		IMNM - P/A/O		1
Supplement to: "Quantitative whole-body muscle MRI in Idiopathic Inflammatory Myopathies including Polymyositis with mitochondrial pathology - indications for a disease spectum"
Lea-Katharina Zierer, Steffen Naegel, Ilka Schneider, Thomas Kendzierski, Kathleen Kleeberg, Anna Koelsch, Leila Scholle, Christoph Schaefer, Arne Naegel, Stephan Zierz, Markus Otto, Gisela Stoltenburg-Didinger, Torsten Kraya, Dietrich Stoevesandt, Alexander Mensch
Journal of Neurology
Corresponding author: Alexander Mensch, MD, Department of Neurology, University Medicine Halle (Saale), Germany; alexander.mensch@uk-halle.de
